# Supplementary material for: N-(2-Bromo­phen­yl)-4-methyl-N-(4-methyl­phen­ylsulfon­yl)benzene­sulfonamide
Source: Acta Crystallogr Sect E Struct Rep Online. 2011 Aug 17;67(Pt 9):o2356. doi: 10.1107/S1600536811032533 (PMC3200778; doi:10.1107/S1600536811032533)
Supplement: Supplementary file 1 [file e-67-o2356-sup1.cif]

##############################################################################
#                                                                            #
# This CIF contains the data in a paper accepted for publication in          #
# Acta Crystallographica Section E. It conforms to the requirements of       #
# Notes for Authors for Acta Crystallographica Section E, and has been       #
# peer reviewed under the auspices of the IUCr Commission on Journals.       #
#                                                                            #
# Full details of the Crystallographic Information File format               #
# are given in the paper "The Crystallographic Information File (CIF):       #
# a New Standard Archive File for Crystallography" by S. R. Hall, F. H.      #
# Allen and I. D. Brown [Acta Cryst. (1991), A47, 655-685].                  #
#                                                                            #
# The current version of the core CIF dictionary is obtainable from          #
# ftp://ftp.iucr.org/pub/cif_core.dic.                                       #
#                                                                            #
# Software is freely available for graphical display of the structure(s)     #
# in this CIF. For information consult the CIF software page                 #
# http://www.iucr.org/resources/cif/software.                                #
#                                                                            #
# This file may be used for bona fide research purposes within the           #
# scientific community so long as proper attribution is given to the journal # 
# article from which it was obtained.                                        #
#                                                                            #
##############################################################################
data_I
_audit_creation_method     SHELXL-97
_chemical_name_systematic
;
<i>N</i>-(2-Bromophenyl)-4-methyl-<i>N</i>-
(4-methylphenylsulfonyl)benzenesulfonamide
;
_chemical_name_common
;
;
_chemical_formula_moiety     'C20 H18 Br N O4 S2'
_chemical_formula_sum     'C20 H18 Br N O4 S2'
_chemical_formula_iupac     'C20 H18 Br N O4 S2'
_chemical_formula_weight     480.38
_chemical_melting_point     ?
_symmetry_cell_setting     monoclinic
_symmetry_space_group_name_H-M     'P 21/c'
_symmetry_space_group_name_Hall     '-P 2ybc'
loop_
    _symmetry_equiv_pos_as_xyz
    'x, y, z'
    '-x, y+1/2, -z+1/2'
    '-x, -y, -z'
    'x, -y-1/2, z-1/2'
_cell_length_a     10.5819(15)
_cell_length_b     13.1465(19)
_cell_length_c     14.235(2)
_cell_angle_alpha     90.00
_cell_angle_beta     95.478(2)
_cell_angle_gamma     90.00
_cell_volume     1971.2(5)
_cell_formula_units_Z     4
_cell_measurement_reflns_used     9904
_cell_measurement_theta_min     2.30
_cell_measurement_theta_max     28.10
_cell_measurement_temperature     100(2)
_exptl_crystal_description     'blocks'
_exptl_crystal_colour     'colorless'
_exptl_crystal_size_max     0.38
_exptl_crystal_size_mid     0.33
_exptl_crystal_size_min     0.24
_exptl_crystal_density_diffrn     1.679
_exptl_crystal_density_meas     ?
_exptl_crystal_density_method     'not measured'
_exptl_crystal_F_000     976
_exptl_absorpt_coefficient_mu     2.324
_exptl_absorpt_correction_type     multi-scan
_exptl_absorpt_process_details     '(SADABS; Bruker, 2001)'
_exptl_absorpt_correction_T_min     0.4721
_exptl_absorpt_correction_T_max     0.6054
_exptl_special_details
;
;
_diffrn_ambient_temperature     100(2)
_diffrn_radiation_type     MoK\a
_diffrn_radiation_wavelength     0.71073
_diffrn_radiation_source     'fine-focus sealed tube'
_diffrn_radiation_monochromator     graphite
_diffrn_measurement_device_type     'Bruker KAPPA APEXII CCD'
_diffrn_measurement_method     '\f and \w scans'
_diffrn_detector_area_resol_mean     ?
_diffrn_reflns_number     23193
_diffrn_reflns_av_R_equivalents     0.0314
_diffrn_reflns_av_sigmaI/netI     0.0214
_diffrn_reflns_theta_min     1.93
_diffrn_reflns_theta_max     28.27
_diffrn_reflns_theta_full     26.00
_diffrn_measured_fraction_theta_max     0.981
_diffrn_measured_fraction_theta_full     0.999
_diffrn_reflns_limit_h_min     -14
_diffrn_reflns_limit_h_max     13
_diffrn_reflns_limit_k_min     -17
_diffrn_reflns_limit_k_max     17
_diffrn_reflns_limit_l_min     -18
_diffrn_reflns_limit_l_max     18
_diffrn_standards_number     0
_diffrn_standards_interval_count     .
_diffrn_standards_interval_time     .
_diffrn_standards_decay_%     ?
_refine_special_details
;
 Refinement of F^2^ against ALL reflections.  The weighted R-factor wR and
 goodness of fit S are based on F^2^, conventional R-factors R are based
 on F, with F set to zero for negative F^2^. The threshold expression of
 F^2^ > 2sigma(F^2^) is used only for calculating R-factors(gt) etc. and is
 not relevant to the choice of reflections for refinement.  R-factors based
 on F^2^ are statistically about twice as large as those based on F, and R-
 factors based on ALL data will be even larger.
;
_reflns_number_total     4792
_reflns_number_gt     4320
_reflns_threshold_expression     I>2\s(I)
_refine_ls_structure_factor_coef     Fsqd
_refine_ls_matrix_type     full
_refine_ls_R_factor_all     0.0439
_refine_ls_R_factor_gt     0.0380
_refine_ls_wR_factor_gt     0.0831
_refine_ls_wR_factor_ref     0.0848
_refine_ls_goodness_of_fit_ref     1.242
_refine_ls_restrained_S_all     1.242
_refine_ls_number_reflns     4792
_refine_ls_number_parameters     301
_refine_ls_number_restraints     0
_refine_ls_hydrogen_treatment     constr
_refine_ls_weighting_scheme     calc
_refine_ls_weighting_details
         'calc w=1/[\s^2^(Fo^2^)+(0.0125P)^2^+3.1006P] where P=(Fo^2^+2Fc^2^)/3'
_atom_sites_solution_hydrogens     geom
_atom_sites_solution_primary     direct
_atom_sites_solution_secondary     difmap
_refine_ls_shift/su_max     0.001
_refine_ls_shift/su_mean     0.000
_refine_diff_density_max     0.520
_refine_diff_density_min     -0.530
_refine_ls_extinction_method     none
_refine_ls_extinction_coef     ?
loop_
    _atom_type_symbol
    _atom_type_description
    _atom_type_scat_dispersion_real
    _atom_type_scat_dispersion_imag
    _atom_type_scat_source
    'C' 'C' 0.0033 0.0016
                         'International Tables Vol C Tables 4.2.6.8 and 6.1.1.4'
    'H' 'H' 0.0000 0.0000
                         'International Tables Vol C Tables 4.2.6.8 and 6.1.1.4'
    'N' 'N' 0.0061 0.0033
                         'International Tables Vol C Tables 4.2.6.8 and 6.1.1.4'
    'O' 'O' 0.0106 0.0060
                         'International Tables Vol C Tables 4.2.6.8 and 6.1.1.4'
    'S' 'S' 0.1246 0.1234
                         'International Tables Vol C Tables 4.2.6.8 and 6.1.1.4'
    'Br' 'Br' -0.2901 2.4595
                         'International Tables Vol C Tables 4.2.6.8 and 6.1.1.4'
_computing_data_collection     'APEX2 (Bruker, 2001)'
_computing_cell_refinement     'SAINT (Bruker, 2001)'
_computing_data_reduction     'SAINT (Bruker, 2001)'
_computing_structure_solution     'SHELXS97 (Sheldrick, 2008)'
_computing_structure_refinement     'SHELXL97 (Sheldrick, 2008)'
_computing_molecular_graphics
;
PLATON (Spek, 2009) and X-SEED (Barbour, 2001)
;
_computing_publication_material
;
WinGX (Farrugia, 1999)
;
loop_
    _atom_site_type_symbol
    _atom_site_label
    _atom_site_fract_x
    _atom_site_fract_y
    _atom_site_fract_z
    _atom_site_U_iso_or_equiv
    _atom_site_adp_type
    _atom_site_calc_flag
    _atom_site_refinement_flags
    _atom_site_occupancy
    _atom_site_symmetry_multiplicity
    _atom_site_disorder_assembly
    _atom_site_disorder_group
    Br Br1 0.25875(4) 0.31399(3) 0.20992(2) 0.02691(9) Uani d P 0.74 1 A 1
    Br Br2 -0.06672(10) 0.62953(9) 0.15927(9) 0.0346(3) Uani d P 0.26 1 A 2
    S S1 0.30298(5) 0.58728(4) 0.18802(4) 0.01811(12) Uani d . 1 1 . .
    S S2 0.19193(5) 0.55064(5) 0.36828(4) 0.01938(12) Uani d . 1 1 . .
    O O2 0.06261(16) 0.55206(14) 0.38987(12) 0.0240(4) Uani d . 1 1 . .
    O O3 0.42299(16) 0.56000(13) 0.23665(13) 0.0239(4) Uani d . 1 1 . .
    O O4 0.27382(16) 0.63481(13) 0.39241(12) 0.0236(4) Uani d . 1 1 . .
    O O7 0.26821(17) 0.55219(13) 0.09413(12) 0.0237(4) Uani d . 1 1 . .
    N N1 0.18608(18) 0.54032(15) 0.24974(13) 0.0180(4) Uani d . 1 1 . .
    C C1 0.2899(2) 0.72024(17) 0.19019(17) 0.0185(4) Uani d . 1 1 . .
    C C2 0.1987(2) 0.76797(19) 0.12845(17) 0.0214(5) Uani d . 1 1 . .
    H H2 0.1401 0.7290 0.0885 0.026 Uiso calc R 1 1 . .
    C C3 0.1949(2) 0.87387(19) 0.12623(18) 0.0225(5) Uani d . 1 1 . .
    H H3 0.1324 0.9074 0.0850 0.027 Uiso calc R 1 1 A .
    C C4 0.2817(2) 0.93112(18) 0.18389(17) 0.0206(5) Uani d . 1 1 . .
    C C5 0.3712(2) 0.88108(18) 0.24575(18) 0.0219(5) Uani d . 1 1 . .
    H H5 0.4299 0.9197 0.2858 0.026 Uiso calc R 1 1 A .
    C C6 0.3756(2) 0.77596(19) 0.24962(17) 0.0216(5) Uani d . 1 1 . .
    H H6 0.4363 0.7424 0.2923 0.026 Uiso calc R 1 1 . .
    C C7 0.2787(2) 1.04533(19) 0.1779(2) 0.0261(5) Uani d . 1 1 . .
    H H7A 0.3330 1.0680 0.1298 0.039 Uiso calc R 1 1 A .
    H H7B 0.3100 1.0743 0.2392 0.039 Uiso calc R 1 1 . .
    H H7C 0.1914 1.0681 0.1607 0.039 Uiso calc R 1 1 . .
    C C8 0.2633(2) 0.43825(19) 0.41368(17) 0.0220(5) Uani d . 1 1 . .
    C C9 0.3953(2) 0.4307(2) 0.42161(17) 0.0236(5) Uani d . 1 1 . .
    H H9 0.4458 0.4872 0.4069 0.028 Uiso calc R 1 1 . .
    C C10 0.4515(2) 0.3396(2) 0.45122(18) 0.0264(5) Uani d . 1 1 . .
    H H10 0.5415 0.3342 0.4573 0.032 Uiso calc R 1 1 A .
    C C11 0.3788(3) 0.2558(2) 0.47224(19) 0.0291(6) Uani d . 1 1 . .
    C C12 0.2467(3) 0.2666(2) 0.4662(2) 0.0335(6) Uani d . 1 1 . .
    H H12 0.1960 0.2107 0.4823 0.040 Uiso calc R 1 1 A .
    C C13 0.1884(3) 0.3570(2) 0.4371(2) 0.0295(6) Uani d . 1 1 . .
    H H13 0.0986 0.3634 0.4333 0.035 Uiso calc R 1 1 . .
    C C14 0.4414(3) 0.1552(2) 0.4977(2) 0.0378(7) Uani d . 1 1 . .
    H H14A 0.3871 0.1155 0.5361 0.057 Uiso calc R 1 1 A .
    H H14B 0.5238 0.1670 0.5335 0.057 Uiso calc R 1 1 . .
    H H14C 0.4538 0.1175 0.4399 0.057 Uiso calc R 1 1 . .
    C C15 0.0847(5) 0.4829(4) 0.2018(3) 0.0202(11) Uani d P 0.74 1 A 1
    C C16 0.1015(5) 0.3805(4) 0.1793(4) 0.0237(10) Uani d P 0.74 1 A 1
    C C17 0.0016(5) 0.3249(3) 0.1337(3) 0.0275(9) Uani d P 0.74 1 A 1
    H H17 0.0112 0.2545 0.1213 0.033 Uiso calc PR 0.74 1 A 1
    C C18 -0.1120(5) 0.3739(5) 0.1067(3) 0.0291(10) Uani d P 0.74 1 A 1
    H H18 -0.1805 0.3365 0.0755 0.035 Uiso calc PR 0.74 1 A 1
    C C19 -0.1272(4) 0.4763(4) 0.1243(3) 0.0275(9) Uani d P 0.74 1 A 1
    H H19 -0.2045 0.5095 0.1033 0.033 Uiso calc PR 0.74 1 A 1
    C C20 -0.0293(5) 0.5305(4) 0.1728(3) 0.0213(9) Uani d P 0.74 1 A 1
    H H20 -0.0404 0.6005 0.1862 0.026 Uiso calc PR 0.74 1 A 1
    C C21 0.1025(10) 0.4648(7) 0.1985(9) 0.012(4) Uiso d PG 0.26 1 A 2
    C C22 0.1370(9) 0.3627(8) 0.1979(8) 0.025(4) Uani d PG 0.26 1 A 2
    H H22 0.2186 0.3422 0.2249 0.030 Uiso calc PR 0.26 1 A 2
    C C23 0.0520(12) 0.2907(6) 0.1578(7) 0.038(3) Uani d PG 0.26 1 A 2
    H H23 0.0756 0.2210 0.1574 0.046 Uiso calc PR 0.26 1 A 2
    C C24 -0.0673(11) 0.3207(8) 0.1183(6) 0.043(4) Uani d PG 0.26 1 A 2
    H H24 -0.1254 0.2715 0.0909 0.052 Uiso calc PR 0.26 1 A 2
    C C25 -0.1018(8) 0.4227(9) 0.1189(7) 0.028(3) Uani d PG 0.26 1 A 2
    H H25 -0.1834 0.4432 0.0919 0.034 Uiso calc PR 0.26 1 A 2
    C C26 -0.0169(10) 0.4947(6) 0.1590(8) 0.024(3) Uani d PG 0.26 1 A 2
loop_
    _atom_site_aniso_label
    _atom_site_aniso_U_11
    _atom_site_aniso_U_22
    _atom_site_aniso_U_33
    _atom_site_aniso_U_12
    _atom_site_aniso_U_13
    _atom_site_aniso_U_23
    Br1 0.03615(19) 0.01695(15) 0.02757(18) 0.00531(14) 0.00269(14) -0.00062(13)
    Br2 0.0257(5) 0.0338(6) 0.0445(6) 0.0085(4) 0.0044(4) 0.0156(5)
    S1 0.0176(3) 0.0155(3) 0.0215(3) 0.0006(2) 0.0035(2) 0.0015(2)
    S2 0.0177(3) 0.0218(3) 0.0185(3) -0.0002(2) 0.0010(2) 0.0017(2)
    O2 0.0198(8) 0.0302(9) 0.0221(9) 0.0010(7) 0.0028(7) 0.0013(7)
    O3 0.0193(8) 0.0196(8) 0.0327(10) 0.0025(7) 0.0020(7) 0.0044(7)
    O4 0.0249(9) 0.0241(9) 0.0215(9) -0.0024(7) 0.0003(7) -0.0010(7)
    O7 0.0282(9) 0.0207(8) 0.0232(9) -0.0016(7) 0.0069(7) -0.0007(7)
    N1 0.0181(9) 0.0184(9) 0.0175(9) -0.0026(8) 0.0016(7) -0.0001(7)
    C1 0.0197(11) 0.0141(10) 0.0220(11) 0.0007(8) 0.0037(9) 0.0023(9)
    C2 0.0208(11) 0.0214(12) 0.0216(12) -0.0004(9) -0.0008(9) 0.0015(9)
    C3 0.0208(11) 0.0221(12) 0.0247(12) 0.0034(9) 0.0026(9) 0.0065(9)
    C4 0.0199(11) 0.0166(11) 0.0267(12) 0.0008(9) 0.0094(9) 0.0033(9)
    C5 0.0201(11) 0.0199(11) 0.0256(12) -0.0042(9) 0.0022(9) 0.0005(9)
    C6 0.0199(11) 0.0213(12) 0.0233(12) 0.0000(9) -0.0001(9) 0.0046(9)
    C7 0.0249(12) 0.0175(11) 0.0367(14) 0.0030(9) 0.0072(11) 0.0042(10)
    C8 0.0204(11) 0.0246(12) 0.0207(11) 0.0016(9) 0.0002(9) 0.0067(9)
    C9 0.0211(12) 0.0281(13) 0.0212(12) -0.0026(10) -0.0007(9) 0.0044(10)
    C10 0.0217(12) 0.0341(14) 0.0231(12) 0.0026(10) 0.0009(10) 0.0049(10)
    C11 0.0308(14) 0.0323(14) 0.0249(13) 0.0049(11) 0.0058(11) 0.0100(11)
    C12 0.0281(14) 0.0325(15) 0.0412(16) 0.0007(11) 0.0094(12) 0.0171(12)
    C13 0.0215(12) 0.0332(14) 0.0340(14) -0.0008(11) 0.0047(11) 0.0121(12)
    C14 0.0371(16) 0.0335(15) 0.0436(17) 0.0088(13) 0.0087(13) 0.0165(13)
    C15 0.024(2) 0.0188(18) 0.019(2) -0.0033(19) 0.0044(16) -0.0018(15)
    C16 0.029(2) 0.023(2) 0.020(2) -0.0013(18) 0.0029(18) 0.0049(17)
    C17 0.040(3) 0.018(2) 0.025(2) -0.011(2) 0.006(2) -0.0035(16)
    C18 0.032(3) 0.033(3) 0.022(2) -0.017(2) 0.0014(17) -0.004(2)
    C19 0.024(2) 0.035(2) 0.0238(19) -0.0046(18) 0.0000(14) 0.0022(19)
    C20 0.0201(19) 0.026(3) 0.018(2) -0.0012(17) 0.0031(14) -0.0011(18)
    C22 0.050(10) 0.012(6) 0.013(6) -0.003(6) 0.004(6) -0.002(5)
    C23 0.066(10) 0.021(6) 0.029(7) -0.010(6) 0.017(6) 0.001(5)
    C24 0.065(13) 0.042(10) 0.023(7) -0.033(10) 0.010(8) 0.002(6)
    C25 0.030(7) 0.029(9) 0.025(6) -0.021(7) -0.003(5) 0.006(7)
    C26 0.027(6) 0.028(8) 0.017(6) 0.006(6) 0.005(5) 0.002(5)
_geom_special_details
;
 All esds (except the esd in the dihedral angle between two l.s. planes)
 are estimated using the full covariance matrix.  The cell esds are taken
 into account individually in the estimation of esds in distances, angles
 and torsion angles; correlations between esds in cell parameters are only
 used when they are defined by crystal symmetry.  An approximate (isotropic)
 treatment of cell esds is used for estimating esds involving l.s. planes.
;
loop_
    _geom_bond_atom_site_label_1
    _geom_bond_atom_site_label_2
    _geom_bond_site_symmetry_2
    _geom_bond_distance
    _geom_bond_publ_flag
    Br1 C16 . 1.893(5) ?
    Br2 C26 . 1.849(8) ?
    S1 O7 . 1.4284(18) ?
    S1 O3 . 1.4328(18) ?
    S1 N1 . 1.700(2) ?
    S1 C1 . 1.754(2) ?
    S2 O4 . 1.4271(18) ?
    S2 O2 . 1.4310(18) ?
    S2 N1 . 1.688(2) ?
    S2 C8 . 1.755(2) ?
    N1 C15 . 1.431(4) ?
    N1 C21 . 1.475(8) ?
    C1 C6 . 1.389(3) ?
    C1 C2 . 1.391(3) ?
    C2 C3 . 1.393(3) ?
    C2 H2 . 0.9500 ?
    C3 C4 . 1.393(4) ?
    C3 H3 . 0.9500 ?
    C4 C5 . 1.395(3) ?
    C4 C7 . 1.504(3) ?
    C5 C6 . 1.384(3) ?
    C5 H5 . 0.9500 ?
    C6 H6 . 0.9500 ?
    C7 H7A . 0.9800 ?
    C7 H7B . 0.9800 ?
    C7 H7C . 0.9800 ?
    C8 C13 . 1.390(4) ?
    C8 C9 . 1.393(3) ?
    C9 C10 . 1.385(4) ?
    C9 H9 . 0.9500 ?
    C10 C11 . 1.393(4) ?
    C10 H10 . 0.9500 ?
    C11 C12 . 1.399(4) ?
    C11 C14 . 1.509(4) ?
    C12 C13 . 1.384(4) ?
    C12 H12 . 0.9500 ?
    C13 H13 . 0.9500 ?
    C14 H14A . 0.9800 ?
    C14 H14B . 0.9800 ?
    C14 H14C . 0.9800 ?
    C15 C20 . 1.386(7) ?
    C15 C16 . 1.399(8) ?
    C16 C17 . 1.394(7) ?
    C17 C18 . 1.385(7) ?
    C17 H17 . 0.9500 ?
    C18 C19 . 1.382(7) ?
    C18 H18 . 0.9500 ?
    C19 C20 . 1.385(6) ?
    C19 H19 . 0.9500 ?
    C20 H20 . 0.9500 ?
    C21 C22 . 1.3900 ?
    C21 C26 . 1.3900 ?
    C22 C23 . 1.3900 ?
    C22 H22 . 0.9500 ?
    C23 C24 . 1.3900 ?
    C23 H23 . 0.9500 ?
    C24 C25 . 1.3900 ?
    C24 H24 . 0.9500 ?
    C25 C26 . 1.3900 ?
    C25 H25 . 0.9500 ?
loop_
    _geom_angle_atom_site_label_1
    _geom_angle_atom_site_label_2
    _geom_angle_atom_site_label_3
    _geom_angle_site_symmetry_1
    _geom_angle_site_symmetry_3
    _geom_angle
    _geom_angle_publ_flag
    O7 S1 O3 . . 120.57(11) ?
    O7 S1 N1 . . 103.36(10) ?
    O3 S1 N1 . . 108.33(10) ?
    O7 S1 C1 . . 108.94(11) ?
    O3 S1 C1 . . 107.99(11) ?
    N1 S1 C1 . . 106.86(10) ?
    O4 S2 O2 . . 120.62(11) ?
    O4 S2 N1 . . 105.45(10) ?
    O2 S2 N1 . . 105.73(10) ?
    O4 S2 C8 . . 109.51(11) ?
    O2 S2 C8 . . 108.59(11) ?
    N1 S2 C8 . . 105.90(11) ?
    C15 N1 C21 . . 12.1(5) ?
    C15 N1 S2 . . 118.3(2) ?
    C21 N1 S2 . . 120.7(6) ?
    C15 N1 S1 . . 119.6(2) ?
    C21 N1 S1 . . 114.9(6) ?
    S2 N1 S1 . . 121.89(12) ?
    C6 C1 C2 . . 121.3(2) ?
    C6 C1 S1 . . 119.23(18) ?
    C2 C1 S1 . . 119.32(18) ?
    C1 C2 C3 . . 118.8(2) ?
    C1 C2 H2 . . 120.6 ?
    C3 C2 H2 . . 120.6 ?
    C4 C3 C2 . . 120.7(2) ?
    C4 C3 H3 . . 119.7 ?
    C2 C3 H3 . . 119.7 ?
    C3 C4 C5 . . 119.1(2) ?
    C3 C4 C7 . . 119.8(2) ?
    C5 C4 C7 . . 121.0(2) ?
    C6 C5 C4 . . 121.0(2) ?
    C6 C5 H5 . . 119.5 ?
    C4 C5 H5 . . 119.5 ?
    C5 C6 C1 . . 119.0(2) ?
    C5 C6 H6 . . 120.5 ?
    C1 C6 H6 . . 120.5 ?
    C4 C7 H7A . . 109.5 ?
    C4 C7 H7B . . 109.5 ?
    H7A C7 H7B . . 109.5 ?
    C4 C7 H7C . . 109.5 ?
    H7A C7 H7C . . 109.5 ?
    H7B C7 H7C . . 109.5 ?
    C13 C8 C9 . . 121.0(2) ?
    C13 C8 S2 . . 120.03(19) ?
    C9 C8 S2 . . 118.86(19) ?
    C10 C9 C8 . . 119.0(2) ?
    C10 C9 H9 . . 120.5 ?
    C8 C9 H9 . . 120.5 ?
    C9 C10 C11 . . 121.2(2) ?
    C9 C10 H10 . . 119.4 ?
    C11 C10 H10 . . 119.4 ?
    C10 C11 C12 . . 118.4(2) ?
    C10 C11 C14 . . 120.4(2) ?
    C12 C11 C14 . . 121.1(3) ?
    C13 C12 C11 . . 121.3(3) ?
    C13 C12 H12 . . 119.4 ?
    C11 C12 H12 . . 119.4 ?
    C12 C13 C8 . . 118.9(2) ?
    C12 C13 H13 . . 120.5 ?
    C8 C13 H13 . . 120.5 ?
    C11 C14 H14A . . 109.5 ?
    C11 C14 H14B . . 109.5 ?
    H14A C14 H14B . . 109.5 ?
    C11 C14 H14C . . 109.5 ?
    H14A C14 H14C . . 109.5 ?
    H14B C14 H14C . . 109.5 ?
    C20 C15 C16 . . 119.5(4) ?
    C20 C15 N1 . . 119.7(5) ?
    C16 C15 N1 . . 120.7(5) ?
    C17 C16 C15 . . 120.2(5) ?
    C17 C16 Br1 . . 118.4(4) ?
    C15 C16 Br1 . . 121.4(4) ?
    C18 C17 C16 . . 119.0(4) ?
    C18 C17 H17 . . 120.5 ?
    C16 C17 H17 . . 120.5 ?
    C19 C18 C17 . . 121.0(4) ?
    C19 C18 H18 . . 119.5 ?
    C17 C18 H18 . . 119.5 ?
    C18 C19 C20 . . 119.8(4) ?
    C18 C19 H19 . . 120.1 ?
    C20 C19 H19 . . 120.1 ?
    C19 C20 C15 . . 120.3(4) ?
    C19 C20 H20 . . 119.9 ?
    C15 C20 H20 . . 119.9 ?
    C22 C21 C26 . . 120.0 ?
    C22 C21 N1 . . 120.5(7) ?
    C26 C21 N1 . . 119.2(7) ?
    C23 C22 C21 . . 120.0 ?
    C23 C22 H22 . . 120.0 ?
    C21 C22 H22 . . 120.0 ?
    C22 C23 C24 . . 120.0 ?
    C22 C23 H23 . . 120.0 ?
    C24 C23 H23 . . 120.0 ?
    C23 C24 C25 . . 120.0 ?
    C23 C24 H24 . . 120.0 ?
    C25 C24 H24 . . 120.0 ?
    C26 C25 C24 . . 120.0 ?
    C26 C25 H25 . . 120.0 ?
    C24 C25 H25 . . 120.0 ?
    C25 C26 C21 . . 120.0 ?
    C25 C26 Br2 . . 118.7(6) ?
    C21 C26 Br2 . . 121.3(6) ?
loop_
    _geom_torsion_atom_site_label_1
    _geom_torsion_atom_site_label_2
    _geom_torsion_atom_site_label_3
    _geom_torsion_atom_site_label_4
    _geom_torsion_site_symmetry_1
    _geom_torsion_site_symmetry_2
    _geom_torsion_site_symmetry_3
    _geom_torsion_site_symmetry_4
    _geom_torsion
    _geom_torsion_publ_flag
    O4 S2 N1 C15 . . . . -162.2(3) ?
    O2 S2 N1 C15 . . . . -33.4(4) ?
    C8 S2 N1 C15 . . . . 81.8(3) ?
    O4 S2 N1 C21 . . . . -175.9(5) ?
    O2 S2 N1 C21 . . . . -47.0(5) ?
    C8 S2 N1 C21 . . . . 68.1(5) ?
    O4 S2 N1 S1 . . . . 23.07(16) ?
    O2 S2 N1 S1 . . . . 151.89(13) ?
    C8 S2 N1 S1 . . . . -92.98(15) ?
    O7 S1 N1 C15 . . . . -1.2(4) ?
    O3 S1 N1 C15 . . . . -130.2(3) ?
    C1 S1 N1 C15 . . . . 113.7(3) ?
    O7 S1 N1 C21 . . . . 11.4(5) ?
    O3 S1 N1 C21 . . . . -117.6(5) ?
    C1 S1 N1 C21 . . . . 126.2(5) ?
    O7 S1 N1 S2 . . . . 173.46(13) ?
    O3 S1 N1 S2 . . . . 44.46(16) ?
    C1 S1 N1 S2 . . . . -71.67(16) ?
    O7 S1 C1 C6 . . . . -145.08(19) ?
    O3 S1 C1 C6 . . . . -12.5(2) ?
    N1 S1 C1 C6 . . . . 103.9(2) ?
    O7 S1 C1 C2 . . . . 31.2(2) ?
    O3 S1 C1 C2 . . . . 163.77(19) ?
    N1 S1 C1 C2 . . . . -79.9(2) ?
    C6 C1 C2 C3 . . . . 0.5(4) ?
    S1 C1 C2 C3 . . . . -175.65(19) ?
    C1 C2 C3 C4 . . . . 0.8(4) ?
    C2 C3 C4 C5 . . . . -1.4(4) ?
    C2 C3 C4 C7 . . . . 177.8(2) ?
    C3 C4 C5 C6 . . . . 0.8(4) ?
    C7 C4 C5 C6 . . . . -178.5(2) ?
    C4 C5 C6 C1 . . . . 0.5(4) ?
    C2 C1 C6 C5 . . . . -1.2(4) ?
    S1 C1 C6 C5 . . . . 174.99(19) ?
    O4 S2 C8 C13 . . . . 151.7(2) ?
    O2 S2 C8 C13 . . . . 18.1(3) ?
    N1 S2 C8 C13 . . . . -95.1(2) ?
    O4 S2 C8 C9 . . . . -31.2(2) ?
    O2 S2 C8 C9 . . . . -164.8(2) ?
    N1 S2 C8 C9 . . . . 82.1(2) ?
    C13 C8 C9 C10 . . . . 1.6(4) ?
    S2 C8 C9 C10 . . . . -175.6(2) ?
    C8 C9 C10 C11 . . . . 0.6(4) ?
    C9 C10 C11 C12 . . . . -2.3(4) ?
    C9 C10 C11 C14 . . . . 175.6(3) ?
    C10 C11 C12 C13 . . . . 2.1(4) ?
    C14 C11 C12 C13 . . . . -175.9(3) ?
    C11 C12 C13 C8 . . . . 0.0(4) ?
    C9 C8 C13 C12 . . . . -1.8(4) ?
    S2 C8 C13 C12 . . . . 175.3(2) ?
    C21 N1 C15 C20 . . . . -167(4) ?
    S2 N1 C15 C20 . . . . 88.1(4) ?
    S1 N1 C15 C20 . . . . -97.1(4) ?
    C21 N1 C15 C16 . . . . 10(3) ?
    S2 N1 C15 C16 . . . . -95.3(4) ?
    S1 N1 C15 C16 . . . . 79.5(4) ?
    C20 C15 C16 C17 . . . . -4.2(6) ?
    N1 C15 C16 C17 . . . . 179.2(5) ?
    C20 C15 C16 Br1 . . . . 175.9(4) ?
    N1 C15 C16 Br1 . . . . -0.7(6) ?
    C15 C16 C17 C18 . . . . 3.3(7) ?
    Br1 C16 C17 C18 . . . . -176.8(4) ?
    C16 C17 C18 C19 . . . . -0.1(7) ?
    C17 C18 C19 C20 . . . . -2.3(8) ?
    C18 C19 C20 C15 . . . . 1.4(7) ?
    C16 C15 C20 C19 . . . . 1.8(6) ?
    N1 C15 C20 C19 . . . . 178.5(4) ?
    C15 N1 C21 C22 . . . . -159(4) ?
    S2 N1 C21 C22 . . . . -77.5(7) ?
    S1 N1 C21 C22 . . . . 84.8(7) ?
    C15 N1 C21 C26 . . . . 14(3) ?
    S2 N1 C21 C26 . . . . 95.9(7) ?
    S1 N1 C21 C26 . . . . -101.7(6) ?
    C26 C21 C22 C23 . . . . 0.0 ?
    N1 C21 C22 C23 . . . . 173.4(11) ?
    C21 C22 C23 C24 . . . . 0.0 ?
    C22 C23 C24 C25 . . . . 0.0 ?
    C23 C24 C25 C26 . . . . 0.0 ?
    C24 C25 C26 C21 . . . . 0.0 ?
    C24 C25 C26 Br2 . . . . -179.5(8) ?
    C22 C21 C26 C25 . . . . 0.0 ?
    N1 C21 C26 C25 . . . . -173.5(11) ?
    C22 C21 C26 Br2 . . . . 179.5(8) ?
    N1 C21 C26 Br2 . . . . 6.0(8) ?
loop_
    _geom_hbond_atom_site_label_D
    _geom_hbond_atom_site_label_H
    _geom_hbond_atom_site_label_A
    _geom_hbond_site_symmetry_A
    _geom_hbond_distance_DH
    _geom_hbond_distance_HA
    _geom_hbond_distance_DA
    _geom_hbond_angle_DHA
    C5 H5 O3 2_655 0.95 2.45 3.199(3) 135.3
data_global
_journal_date_recd_electronic     2011-08-08
_journal_date_accepted     2011-08-11
_journal_name_full     'Acta Crystallographica, Section E'
_journal_year     2011
_journal_volume     67
_journal_issue      9
_journal_page_first     o2356
_journal_page_last     o2356
_journal_paper_category     QO
_journal_coeditor_code     PV2443
_publ_contact_author_name     'Muhammad Nadeem Arshad'
_publ_contact_author_address
;
X-ray Diffraction and Crystallography Laboratory, Department of Physics,
School of Physical Sciences, University of the Punjab,
Quaid-e-Azam Campus, Lahore-54590, Pakistan.
;
_publ_contact_author_email     'mnachemist@hotmail.com'
_publ_contact_author_fax     ?
_publ_contact_author_phone     '+923334537630'
_publ_section_title
;\
<i>N</i>-(2-Bromophenyl)-4-methyl-<i>N</i>-(4-methylphenylsulfonyl)\
benzenesulfonamide
;
loop_
    _publ_author_name
    _publ_author_footnote
    _publ_author_address
    'Arshad, Muhammad Nadeem' .
;
X-ray Diffraction and Crystallography Laboratory, Department of Physics,
School of Physical Sciences, University of the Punjab,
Quaid-e-Azam Campus, Lahore-54590, Pakistan
and
Materials Chemistry Laboratory, Department of Chemistry,
GC University, Lahore 54000, Pakistan
;
    'Khan, Islam Ullah' .
;
Materials Chemistry Laboratory, Department of Chemistry,
GC University, Lahore-54000, Pakistan
;
    'Holman, K. Travis' .
;
Department of Chemistry, Goergetown University, 37th and Oth Street NW
 Washington,
DC 20057, USA
;
    'Asiri, Abdullah M.' .
;
The Center of Excellence for Advanced Materials Research,
King Abdul Aziz University, Jeddah, PO Box 80203, Saudi Arabia
;
    'Rafique, H. M.' .
;
X-ray Diffraction and Crystallography Laboratory, Department of Physics,
School of Physical Sciences, University of the Punjab,
Quaid-e-Azam Campus, Lahore-54590, Pakistan
;
