# Supplementary material for: N-(2-Bromo­phen­yl)-4-methyl-N-(4-methyl­phen­ylsulfon­yl)benzene­sulfonamide
Source: Acta Crystallogr Sect E Struct Rep Online. 2011 Aug 17;67(Pt 9):o2356. doi: 10.1107/S1600536811032533 (PMC3200778; doi:10.1107/S1600536811032533)
Supplement: Supplementary file 2 [file e-67-o2356-Isup2.hkl]

# 
# h,k,l, Fc-squared, Fo-squared, sigma(Fo-squared) and status flag 
# 
data_I
_shelx_title ' 10079 in P21/c' 
_shelx_refln_list_code          4 
_shelx_F_calc_maximum      423.69 
_exptl_crystal_F_000       976.00 
_reflns_d_resolution_high  0.7502 
 
loop_ 
 _symmetry_equiv_pos_as_xyz 
 'x, y, z' 
 '-x, y+1/2, -z+1/2' 
 '-x, -y, -z' 
 'x, -y-1/2, z-1/2' 
 
_cell_length_a    10.5819 
_cell_length_b    13.1465 
_cell_length_c    14.2348 
_cell_angle_alpha  90.000 
_cell_angle_beta   95.478 
_cell_angle_gamma  90.000 
 
_shelx_F_squared_multiplier     1.000 
 
loop_ 
 _refln_index_h 
 _refln_index_k 
 _refln_index_l 
 _refln_F_squared_calc 
 _refln_F_squared_meas 
 _refln_F_squared_sigma 
 _refln_observed_status 
   1   0   0     1575.64     1529.49     47.61 o 
   2   0   0    55227.10    53982.07    681.31 o 
   3   0   0      898.96      954.15     12.00 o 
   4   0   0    10782.08    11406.11    124.81 o 
   5   0   0      179.41      144.38      4.08 o 
   6   0   0    11052.10    11931.84    153.09 o 
   7   0   0     1215.94     1167.85     30.19 o 
   8   0   0     1044.35     1088.23     22.78 o 
   9   0   0     4350.80     4191.46     60.60 o 
  10   0   0      628.36      650.36     37.88 o 
  11   0   0     3873.43     3750.38     57.61 o 
  12   0   0      311.37      338.50     15.46 o 
  13   0   0      689.46      739.29     27.34 o 
  14   0   0       40.22       29.97     22.92 o 
   1   1   0       55.53      105.52      7.58 o 
   2   1   0       57.54      127.67      6.64 o 
   3   1   0       24.19       77.75      2.87 o 
   4   1   0       13.12       66.16      4.06 o 
   5   1   0     8283.84     8294.78     69.97 o 
   6   1   0        0.45       26.26      2.92 o 
   7   1   0     3229.07     3215.94     69.00 o 
   8   1   0       15.42       22.16      4.80 o 
   9   1   0     3096.49     2908.15     31.72 o 
  10   1   0       58.73       82.56      6.68 o 
  11   1   0     2565.07     2500.90     29.78 o 
  12   1   0        0.71        7.38      8.14 o 
  13   1   0      521.49      490.43     15.35 o 
  14   1   0       21.65       35.26     22.92 o 
   0   2   0     4962.04     5339.94     55.79 o 
   1   2   0     4527.21     4715.32     39.66 o 
   2   2   0      152.07      273.80     21.03 o 
   3   2   0      411.21      411.76     30.49 o 
   4   2   0     1291.60     1271.00     12.67 o 
   5   2   0       78.68      120.30      3.47 o 
   6   2   0      772.81      752.55     31.90 o 
   7   2   0       44.47       76.96      5.05 o 
   8   2   0     4491.22     4295.43     59.27 o 
   9   2   0       41.89       36.76      5.60 o 
  10   2   0     1829.22     1716.51     27.21 o 
  11   2   0        4.75       -2.32      7.43 o 
  12   2   0       77.09       64.38      8.88 o 
  13   2   0      222.63      238.21     11.92 o 
   1   3   0    23274.44    23483.03    214.92 o 
   2   3   0      162.42      285.60     21.24 o 
   3   3   0     7101.79     6949.75     54.40 o 
   4   3   0       12.53       68.40      2.23 o 
   5   3   0      476.96      594.80      7.93 o 
   6   3   0      337.37      360.18      6.64 o 
   7   3   0      158.49      190.10     13.39 o 
   8   3   0      474.83      519.26     27.60 o 
   9   3   0      456.63      420.67     10.87 o 
  10   3   0       24.62       19.36      6.71 o 
  11   3   0      110.66      161.16     10.12 o 
  12   3   0      131.35      141.65      9.63 o 
  13   3   0        8.11       18.71      9.19 o 
   0   4   0     1674.79     1688.47     20.05 o 
   1   4   0      166.02      241.66     14.20 o 
   2   4   0      226.61      306.99      6.52 o 
   3   4   0      111.84      127.72     12.24 o 
   4   4   0       28.46       98.02      4.83 o 
   5   4   0     2739.33     2670.94     22.89 o 
   6   4   0      157.73      170.29     10.02 o 
   7   4   0      147.33      176.54      9.09 o 
   8   4   0      718.54      710.06     27.10 o 
   9   4   0        5.67        8.84      5.95 o 
  10   4   0        4.83       29.83      6.85 o 
  11   4   0        1.74        5.35      7.52 o 
  12   4   0        6.02       21.17      8.93 o 
  13   4   0       83.35       85.77     10.58 o 
   1   5   0    14365.92    14387.73    102.82 o 
   2   5   0     2445.53     2628.30     45.40 o 
   3   5   0        3.51      167.02      3.55 o 
   4   5   0     1601.77     1806.86     26.49 o 
   5   5   0     1709.22     1656.77     30.16 o 
   6   5   0        0.07       24.69      3.94 o 
   7   5   0     2405.56     2261.90     24.70 o 
   8   5   0       11.64       18.17      6.15 o 
   9   5   0     2362.75     2171.46     41.18 o 
  10   5   0      348.85      382.48     13.01 o 
  11   5   0       21.48       27.85      8.17 o 
  12   5   0      235.38      275.26     12.11 o 
  13   5   0      260.87      298.72     25.53 o 
   0   6   0     1381.91     1574.07     20.05 o 
   1   6   0     1621.49     1883.06     46.82 o 
   2   6   0     1683.73     2056.01     28.70 o 
   3   6   0     1414.57     1594.92     14.74 o 
   4   6   0     2251.96     2401.48     51.06 o 
   5   6   0        3.72       77.24      4.44 o 
   6   6   0      656.55      640.84     10.61 o 
   7   6   0        2.10        8.91      4.77 o 
   8   6   0     1240.46     1223.71     25.74 o 
   9   6   0      214.94      216.97      9.19 o 
  10   6   0     2168.09     2077.93     50.16 o 
  11   6   0      274.02      275.12     12.88 o 
  12   6   0      510.36      512.23     15.74 o 
  13   6   0      139.31      200.20     19.29 o 
   1   7   0     3035.49     3011.68     25.47 o 
   2   7   0     3765.91     3802.45     29.11 o 
   3   7   0     5164.85     5200.76     65.13 o 
   4   7   0     1933.79     1881.60     19.04 o 
   5   7   0     1701.97     1668.18     17.41 o 
   6   7   0     3163.66     3133.87     33.74 o 
   7   7   0     1028.31      980.82     14.35 o 
   8   7   0      574.13      555.11     15.68 o 
   9   7   0     1156.97     1168.78     26.65 o 
  10   7   0        0.95       -2.66      7.66 o 
  11   7   0       13.25       18.95      8.58 o 
  12   7   0       38.80       58.55     10.24 o 
   0   8   0     7100.03     6893.81     77.76 o 
   1   8   0      727.45      739.04      8.84 o 
   2   8   0     7364.57     7255.56     57.93 o 
   3   8   0      128.06      122.07      5.01 o 
   4   8   0     7240.45     6882.88     59.41 o 
   5   8   0        0.32        1.52      3.80 o 
   6   8   0     1062.97      998.77     14.50 o 
   7   8   0     2254.43     2143.68     24.65 o 
   8   8   0       53.78       56.03      6.43 o 
   9   8   0      480.94      489.83     13.26 o 
  10   8   0       47.90       59.31      8.71 o 
  11   8   0      156.76      196.88     11.12 o 
  12   8   0      207.84      226.47     12.94 o 
   1   9   0     1010.51     1072.37     11.78 o 
   2   9   0      175.59      186.53      6.21 o 
   3   9   0     4053.14     4015.66     36.42 o 
   4   9   0     1793.77     1821.38     19.25 o 
   5   9   0      312.24      325.26      8.48 o 
   6   9   0      299.43      306.24      9.07 o 
   7   9   0     1750.40     1683.00     21.15 o 
   8   9   0       17.70       32.67      6.58 o 
   9   9   0     1331.48     1254.43     20.94 o 
  10   9   0      129.62      142.79     11.14 o 
  11   9   0      172.97      154.94     12.72 o 
   0  10   0     2562.59     2546.28     32.81 o 
   1  10   0       59.62      105.36      9.59 o 
   2  10   0       96.91      131.19      5.32 o 
   3  10   0     1845.68     1804.50     19.26 o 
   4  10   0      130.59      187.34     11.34 o 
   5  10   0     2266.69     2102.24     53.36 o 
   6  10   0       38.26       43.97      5.83 o 
   7  10   0      212.71      213.69     12.91 o 
   8  10   0     1237.48     1166.69     19.88 o 
   9  10   0      162.12      190.01     11.65 o 
  10  10   0       88.96       71.14     10.89 o 
  11  10   0      513.73      494.93     24.68 o 
   1  11   0      287.03      331.05     10.54 o 
   2  11   0      577.08      554.12     18.92 o 
   3  11   0       96.99      122.39      7.44 o 
   4  11   0      555.67      545.06     20.24 o 
   5  11   0      797.57      813.02     15.48 o 
   6  11   0       16.47       16.19      6.95 o 
   7  11   0        1.55       12.99      7.09 o 
   8  11   0        0.42        3.18      7.90 o 
   9  11   0      252.73      317.33     29.78 o 
  10  11   0        0.84      -10.18     11.14 o 
   0  12   0      940.91      908.42     25.54 o 
   1  12   0     1492.16     1501.95     32.83 o 
   2  12   0       68.94       67.18      7.63 o 
   3  12   0     1014.15     1024.42     17.55 o 
   4  12   0       78.98      101.64      8.17 o 
   5  12   0      499.23      531.66     16.16 o 
   6  12   0       71.60       86.50     10.20 o 
   7  12   0     1068.28     1045.68     20.44 o 
   8  12   0       51.17       80.72     13.54 o 
   9  12   0      207.45      225.75     13.16 o 
  10  12   0        0.21       14.11     19.40 o 
   1  13   0     1294.11     1172.79     22.32 o 
   2  13   0        1.80       10.58      7.45 o 
   3  13   0      359.97      355.60     12.76 o 
   4  13   0      562.11      559.20     14.23 o 
   5  13   0      394.51      387.15     14.71 o 
   6  13   0       85.79       85.70     10.43 o 
   7  13   0      176.37      190.83     12.21 o 
   8  13   0       33.64       32.49     14.51 o 
   9  13   0       23.54       15.87     28.21 o 
   0  14   0      254.67      246.85     16.21 o 
   1  14   0      124.53      129.78     11.96 o 
   2  14   0      357.90      355.46     13.35 o 
   3  14   0       15.18       30.46      9.02 o 
   4  14   0      366.12      423.57     17.96 o 
   5  14   0       20.91       20.87     10.83 o 
   6  14   0       32.13       64.75     11.96 o 
   7  14   0       17.28       26.34     11.71 o 
   8  14   0      365.95      384.38     31.74 o 
   1  15   0      849.52      873.63     21.89 o 
   2  15   0      738.02      761.67     19.60 o 
   3  15   0     1441.38     1483.84     26.88 o 
   4  15   0     2388.68     2494.15     44.10 o 
   5  15   0      435.70      475.33     24.35 o 
   6  15   0     1583.74     1624.99     34.26 o 
   0  16   0     1337.75     1431.44     38.01 o 
   1  16   0       60.04       92.04     11.41 o 
   2  16   0      490.04      532.85     17.81 o 
   3  16   0       16.48       47.43     10.52 o 
   4  16   0      360.87      369.76     19.41 o 
   5  16   0       72.64       84.63     24.68 o 
   1  17   0     1114.54     1227.00     30.54 o 
   2  17   0       81.92      111.55     14.25 o 
   3  17   0      183.66      139.29     26.45 o 
 -14   1   1        0.69       28.14     23.80 o 
 -13   1   1      727.80      759.75     18.67 o 
 -12   1   1      250.86      292.52     11.12 o 
 -11   1   1      203.21      198.03      8.53 o 
 -10   1   1      400.04      381.38     14.06 o 
  -9   1   1      602.76      661.19     25.76 o 
  -8   1   1     1316.99     1247.15     18.23 o 
  -7   1   1      897.16      909.39     13.73 o 
  -6   1   1     1138.49     1036.54     19.65 o 
  -5   1   1      306.34      273.66     12.00 o 
  -4   1   1     1396.66     1630.50     35.90 o 
  -3   1   1      253.17      410.98     26.13 o 
  -2   1   1     2760.38     2835.76     23.86 o 
  -1   1   1    25556.03    25619.64    259.57 o 
   0   1   1     1070.40     1212.06     41.40 o 
   1   1   1    13722.96    14112.09    100.31 o 
   2   1   1     2985.13     2987.52     51.40 o 
   3   1   1     8898.48     8502.85     70.85 o 
   4   1   1      281.98      348.57     11.34 o 
   5   1   1     7426.44     7772.46     72.72 o 
   6   1   1       99.85      167.15     12.79 o 
   7   1   1      267.15      322.05      7.88 o 
   8   1   1       54.71       62.09      5.36 o 
   9   1   1     3428.39     3276.28     50.20 o 
  10   1   1        4.06       19.73      6.33 o 
  11   1   1      353.09      353.84     12.46 o 
  12   1   1       37.21       49.86      8.39 o 
  13   1   1        4.58       13.55      9.64 o 
 -14   2   1        7.65       45.06     16.52 o 
 -13   2   1       33.59       36.19      9.36 o 
 -12   2   1       13.63       18.27      7.94 o 
 -11   2   1     1170.12     1183.42     19.72 o 
 -10   2   1      196.31      193.79      8.00 o 
  -9   2   1      364.16      348.81      9.13 o 
  -8   2   1     8988.67     8634.65     81.10 o 
  -7   2   1      144.33      171.77      5.30 o 
  -6   2   1     3780.86     3727.40     33.60 o 
  -5   2   1       62.76       64.32      6.33 o 
  -4   2   1       19.21      103.77      3.92 o 
  -3   2   1     1195.48     1230.25     17.58 o 
  -2   2   1     3019.22     3132.39     24.97 o 
  -1   2   1       61.23       79.58      5.10 o 
   0   2   1      240.29      315.06      4.45 o 
   1   2   1       55.79      118.39     10.65 o 
   2   2   1      772.55      819.94     15.49 o 
   3   2   1      583.64      619.10     18.33 o 
   4   2   1       41.37       90.42      3.16 o 
   5   2   1     2352.91     2217.43     20.79 o 
   6   2   1        5.38       59.97      3.59 o 
   7   2   1       56.31       54.18      5.91 o 
   8   2   1     6845.78     6721.02     64.57 o 
   9   2   1       48.23       63.16      6.06 o 
  10   2   1     1541.03     1530.77     22.40 o 
  11   2   1       85.97       98.78      8.47 o 
  12   2   1      345.26      383.07     13.16 o 
  13   2   1      279.06      311.16     12.64 o 
 -13   3   1      136.54      116.72     10.58 o 
 -12   3   1      265.91      281.26     11.90 o 
 -11   3   1       65.64       85.89      9.45 o 
 -10   3   1       32.94       24.87      6.70 o 
  -9   3   1     2060.94     1901.42     22.96 o 
  -8   3   1      811.24      856.04     22.34 o 
  -7   3   1     3135.44     2980.34     47.23 o 
  -6   3   1     7349.92     7563.28     64.90 o 
  -5   3   1     2488.70     2493.46     21.33 o 
  -4   3   1     2064.44     2126.24     23.57 o 
  -3   3   1     9863.55     9828.57     76.11 o 
  -2   3   1      311.37      285.62     14.58 o 
  -1   3   1     3685.54     3815.10     63.81 o 
   0   3   1     1189.74     1104.51      9.48 o 
   1   3   1      668.56      786.26     10.58 o 
   2   3   1     3567.64     3741.17     37.72 o 
   3   3   1    16847.91    17170.99    131.79 o 
   4   3   1     1740.21     1872.17     30.66 o 
   5   3   1     3090.65     3277.63     33.82 o 
   6   3   1     2851.42     3075.93     28.38 o 
   7   3   1     1328.42     1371.51     31.25 o 
   8   3   1     1910.19     1942.56     27.00 o 
   9   3   1     3769.90     3541.16     40.58 o 
  10   3   1       62.44       56.73      7.50 o 
  11   3   1       76.53       89.26      8.60 o 
  12   3   1       12.44       28.50      9.33 o 
  13   3   1      109.49      128.52     15.50 o 
 -13   4   1      377.47      457.46     15.06 o 
 -12   4   1      140.07      111.72     10.92 o 
 -11   4   1      515.19      540.87     14.56 o 
 -10   4   1        5.26       16.37      7.22 o 
  -9   4   1     1630.16     1596.61     22.37 o 
  -8   4   1     1853.16     1812.68     23.52 o 
  -7   4   1     3359.08     3169.99     40.01 o 
  -6   4   1      388.51      393.03     14.10 o 
  -5   4   1       11.07       59.10      2.91 o 
  -4   4   1     3167.74     3174.96     56.81 o 
  -3   4   1     2323.67     2315.93     32.90 o 
  -2   4   1     1973.06     1834.84     28.74 o 
  -1   4   1     1151.13     1237.14     10.96 o 
   0   4   1    47960.68    47563.56    388.32 o 
   1   4   1     1651.09     1826.00     42.92 o 
   2   4   1    27165.00    26917.58    218.63 o 
   3   4   1     1010.79     1204.79     30.16 o 
   4   4   1    11690.39    11050.14     90.86 o 
   5   4   1     1883.71     2167.67     41.23 o 
   6   4   1     4004.12     3813.18     34.61 o 
   7   4   1      448.14      511.43     17.08 o 
   8   4   1       70.17       79.21      6.22 o 
   9   4   1        0.75        7.82      6.98 o 
  10   4   1       34.01       52.08      7.23 o 
  11   4   1      151.20      172.86     11.81 o 
  12   4   1        9.26        5.91      8.64 o 
  13   4   1       96.63      129.58     11.22 o 
 -13   5   1        4.05       13.76     10.66 o 
 -12   5   1      432.43      482.43     17.95 o 
 -11   5   1      604.28      554.64     14.91 o 
 -10   5   1     1148.94     1097.38     18.66 o 
  -9   5   1      552.23      566.76     20.00 o 
  -8   5   1      200.49      218.92      8.25 o 
  -7   5   1     1248.14     1221.70     15.75 o 
  -6   5   1       30.35       79.05      5.33 o 
  -5   5   1     5121.44     5020.84     40.90 o 
  -4   5   1      524.84      510.98     14.94 o 
  -3   5   1     1524.93     1649.24     40.07 o 
  -2   5   1       61.77       86.92      5.36 o 
  -1   5   1     3807.89     4145.30     69.89 o 
   0   5   1      650.21      817.44     39.15 o 
   1   5   1     1389.74     1536.76     26.83 o 
   2   5   1     1991.08     2058.41     18.81 o 
   3   5   1     1570.47     1769.39     18.29 o 
   4   5   1      344.44      383.93      5.67 o 
   5   5   1     1666.37     1688.49     16.22 o 
   6   5   1      173.93      199.76     13.93 o 
   7   5   1     2820.44     2719.78     33.51 o 
   8   5   1      496.71      483.24     11.47 o 
   9   5   1     1600.92     1603.93     25.86 o 
  10   5   1      480.83      457.21     12.91 o 
  11   5   1     1554.40     1540.66     24.18 o 
  12   5   1      165.75      193.91     16.75 o 
  13   5   1      309.46      311.30     15.76 o 
 -13   6   1      227.83      225.85     19.29 o 
 -12   6   1       79.21       86.55     11.32 o 
 -11   6   1      336.03      315.61     11.46 o 
 -10   6   1     1373.36     1246.62     20.44 o 
  -9   6   1       48.68       39.82      7.22 o 
  -8   6   1     3489.16     3344.53     35.07 o 
  -7   6   1      675.92      644.81     12.75 o 
  -6   6   1     6530.98     6401.80     60.33 o 
  -5   6   1      957.16      946.34     19.08 o 
  -4   6   1     4144.88     4171.41     34.45 o 
  -3   6   1     1762.56     1614.47     25.07 o 
  -2   6   1     2294.75     2445.48     28.80 o 
  -1   6   1      137.22      260.15      6.33 o 
   0   6   1      274.94      383.96      5.38 o 
   1   6   1      281.02      401.56     17.08 o 
   2   6   1      957.34     1115.93     11.95 o 
   3   6   1     2543.07     2682.50     24.52 o 
   4   6   1       98.62      129.33      6.24 o 
   5   6   1     4369.85     4334.36     82.14 o 
   6   6   1      451.17      424.71      8.99 o 
   7   6   1     1216.09     1195.09     18.61 o 
   8   6   1      677.61      649.85     14.03 o 
   9   6   1      514.67      521.35     13.11 o 
  10   6   1      784.39      754.15     22.70 o 
  11   6   1        1.70       18.16      8.31 o 
  12   6   1      517.04      532.41     16.24 o 
  13   6   1      499.23      515.29     25.54 o 
 -12   7   1      132.05      130.65     12.72 o 
 -11   7   1        2.37       23.99      9.41 o 
 -10   7   1        3.35       13.66      7.66 o 
  -9   7   1      284.28      307.66     10.51 o 
  -8   7   1      313.63      295.25     14.31 o 
  -7   7   1     1142.34     1094.69     21.95 o 
  -6   7   1      231.18      221.75      6.78 o 
  -5   7   1      154.94      233.90     12.00 o 
  -4   7   1     1107.42     1144.16     16.34 o 
  -3   7   1        0.95       23.66      2.81 o 
  -2   7   1      900.23      965.45     38.82 o 
  -1   7   1     1895.32     1912.53     26.55 o 
   0   7   1      503.97      536.20     11.71 o 
   1   7   1     7269.22     7338.05     58.17 o 
   2   7   1      557.12      633.50     23.16 o 
   3   7   1      310.56      283.35      9.29 o 
   4   7   1       39.18       77.90      8.81 o 
   5   7   1     2630.54     2418.24     23.50 o 
   6   7   1       82.28       78.41      5.21 o 
   7   7   1       81.04      108.98      6.70 o 
   8   7   1      203.46      208.66     18.14 o 
   9   7   1      478.66      486.09     19.03 o 
  10   7   1        1.64        7.91      7.59 o 
  11   7   1       20.83       36.13      9.12 o 
  12   7   1       16.58        2.41      9.25 o 
 -12   8   1       11.26       42.97     13.49 o 
 -11   8   1      233.31      210.99     12.72 o 
 -10   8   1      200.92      166.87      9.98 o 
  -9   8   1      534.82      561.44     13.46 o 
  -8   8   1      202.62      202.43     12.22 o 
  -7   8   1      770.46      762.19     19.64 o 
  -6   8   1        7.93       40.40      5.21 o 
  -5   8   1     3952.13     3818.67     35.03 o 
  -4   8   1      114.88      186.82      5.57 o 
  -3   8   1      789.54      839.97     28.32 o 
  -2   8   1       12.00       48.15      3.74 o 
  -1   8   1     1165.54     1165.15     20.86 o 
   0   8   1      142.17      259.63      6.91 o 
   1   8   1       53.14       84.66      3.92 o 
   2   8   1      185.51      207.41      7.44 o 
   3   8   1      558.45      608.91     35.48 o 
   4   8   1      266.13      300.32     14.85 o 
   5   8   1     2317.59     2261.09     24.75 o 
   6   8   1       65.09      121.36      8.81 o 
   7   8   1     1550.04     1500.77     25.10 o 
   8   8   1        3.17       15.68      5.83 o 
   9   8   1        1.43       19.08      7.34 o 
  10   8   1      139.68      132.57      9.59 o 
  11   8   1       82.33       75.06     11.49 o 
  12   8   1       41.39       49.03     22.92 o 
 -12   9   1      564.64      580.09     37.03 o 
 -11   9   1      128.31      162.84     22.90 o 
 -10   9   1      763.24      758.90     17.01 o 
  -9   9   1       52.40       83.99      8.64 o 
  -8   9   1      501.45      521.13     19.99 o 
  -7   9   1       44.86       87.35      9.46 o 
  -6   9   1     1181.16     1075.71     15.46 o 
  -5   9   1      271.50      277.13      7.51 o 
  -4   9   1      655.50      611.73      9.87 o 
  -3   9   1       93.55      125.93      7.77 o 
  -2   9   1        3.23       51.03      5.50 o 
  -1   9   1     1930.06     1938.50     35.15 o 
   0   9   1      581.67      546.48      7.81 o 
   1   9   1     5513.44     5624.80     49.08 o 
   2   9   1      238.57      294.93     11.30 o 
   3   9   1       78.33      110.39      5.00 o 
   4   9   1     3099.07     3078.40     83.34 o 
   5   9   1      171.10      154.69      6.43 o 
   6   9   1     1941.67     1838.21     22.15 o 
   7   9   1      257.39      297.93     24.51 o 
   8   9   1      546.60      493.38     13.39 o 
   9   9   1       77.89       85.72      9.64 o 
  10   9   1       60.91       76.06     10.92 o 
  11   9   1       12.94       44.15     11.24 o 
 -11  10   1      324.33      332.28     18.15 o 
 -10  10   1      901.34      932.30     25.30 o 
  -9  10   1     1751.60     1761.45     29.78 o 
  -8  10   1      298.07      303.67      9.88 o 
  -7  10   1      782.90      781.08     18.27 o 
  -6  10   1      666.70      685.62     22.47 o 
  -5  10   1       45.20       52.07      5.95 o 
  -4  10   1     4732.94     4570.77     53.64 o 
  -3  10   1      651.18      573.57     11.49 o 
  -2  10   1      650.16      652.13     10.06 o 
  -1  10   1      489.27      551.41     10.72 o 
   0  10   1      538.57      479.19      8.41 o 
   1  10   1       34.06       51.57      4.31 o 
   2  10   1      639.26      585.52     10.49 o 
   3  10   1        1.09       32.10      5.19 o 
   4  10   1     3009.34     2827.80     30.27 o 
   5  10   1      200.34      187.49      9.05 o 
   6  10   1     1728.25     1634.96     23.30 o 
   7  10   1       17.69       21.86      6.95 o 
   8  10   1      378.47      376.98     17.60 o 
   9  10   1       61.05       59.79      9.95 o 
  10  10   1      475.14      458.03     16.65 o 
  11  10   1       83.62       94.14     16.80 o 
 -10  11   1       52.09       57.17     12.92 o 
  -9  11   1       72.61       70.44     12.45 o 
  -8  11   1       10.40        7.17      7.52 o 
  -7  11   1      656.06      650.27     14.91 o 
  -6  11   1      206.36      204.14     11.07 o 
  -5  11   1     2004.31     1940.35     28.39 o 
  -4  11   1     5318.77     5118.69     50.66 o 
  -3  11   1     1302.93     1286.94     21.58 o 
  -2  11   1     5041.44     4758.05     51.65 o 
  -1  11   1     2135.65     1965.19     24.73 o 
   0  11   1     2534.96     2410.05     28.83 o 
   1  11   1     1250.57     1174.49     16.00 o 
   2  11   1      171.71      166.22      6.94 o 
   3  11   1      640.97      616.47     11.68 o 
   4  11   1      591.32      605.83     15.51 o 
   5  11   1      301.22      316.98     15.20 o 
   6  11   1      735.81      753.36     15.65 o 
   7  11   1      430.11      454.74     12.74 o 
   8  11   1      481.95      471.10     13.76 o 
   9  11   1      635.36      670.76     18.13 o 
  10  11   1      319.14      355.24     15.31 o 
  -9  12   1      603.55      676.43     30.07 o 
  -8  12   1       45.01       72.77     13.02 o 
  -7  12   1     1010.38     1012.03     28.52 o 
  -6  12   1     1000.87      990.58     21.01 o 
  -5  12   1      431.43      410.23     14.27 o 
  -4  12   1      776.55      790.41     18.84 o 
  -3  12   1      115.69      116.65      7.84 o 
  -2  12   1      335.72      349.21     12.34 o 
  -1  12   1        5.26       21.60      7.05 o 
   0  12   1     3337.03     3354.76     38.14 o 
   1  12   1      332.01      349.87     10.27 o 
   2  12   1     1883.40     1943.82     29.69 o 
   3  12   1      151.79      165.82     12.09 o 
   4  12   1     1515.66     1608.18     30.69 o 
   5  12   1       23.16       33.52      7.08 o 
   6  12   1     1887.82     1860.78     26.37 o 
   7  12   1      215.68      218.52     12.33 o 
   8  12   1      294.72      305.07     18.87 o 
   9  12   1       50.90       67.74     14.29 o 
  10  12   1      378.55      395.33     25.57 o 
  -9  13   1      153.74      144.58     31.74 o 
  -8  13   1      246.55      271.32     16.93 o 
  -7  13   1      409.04      434.74     16.72 o 
  -6  13   1       26.47       29.76     10.06 o 
  -5  13   1      416.75      392.07     14.71 o 
  -4  13   1      170.27      196.81     10.99 o 
  -3  13   1      839.24      797.81     18.82 o 
  -2  13   1      206.09      216.17     10.78 o 
  -1  13   1      787.46      776.46     25.96 o 
   0  13   1      184.03      207.72     11.96 o 
   1  13   1      719.03      688.17     16.48 o 
   2  13   1      484.70      463.50     14.11 o 
   3  13   1      921.78      924.35     19.40 o 
   4  13   1      566.29      608.45     22.14 o 
   5  13   1      396.34      405.29     17.05 o 
   6  13   1      803.66      769.88     25.62 o 
   7  13   1      346.67      335.24     28.57 o 
   8  13   1      430.45      416.40     18.41 o 
   9  13   1      261.60      233.78     23.30 o 
  -8  14   1      408.01      444.59     25.83 o 
  -7  14   1       89.32       93.26     14.43 o 
  -6  14   1       78.60       65.46     11.21 o 
  -5  14   1      970.82      938.56     24.65 o 
  -4  14   1      270.22      297.22     14.91 o 
  -3  14   1      887.25      879.15     20.11 o 
  -2  14   1     1434.58     1403.88     24.90 o 
  -1  14   1     1547.20     1503.99     25.78 o 
   0  14   1       33.97       43.47      9.75 o 
   1  14   1      100.99      131.08     10.94 o 
   2  14   1      417.95      397.62     14.95 o 
   3  14   1      436.31      417.82     15.15 o 
   4  14   1      409.38      447.89     18.27 o 
   5  14   1      501.78      551.05     25.21 o 
   6  14   1       22.75       18.71     10.81 o 
   7  14   1      899.01      963.03     23.17 o 
   8  14   1      280.74      287.66     20.43 o 
  -7  15   1      514.29      564.22     37.03 o 
  -6  15   1        0.83       31.74     15.55 o 
  -5  15   1       75.05       66.73     11.77 o 
  -4  15   1      198.52      214.65     14.57 o 
  -3  15   1       71.44      100.10     10.72 o 
  -2  15   1        0.79       14.86      8.94 o 
  -1  15   1       33.27       55.57     10.06 o 
   0  15   1       18.90       23.92     10.11 o 
   1  15   1        0.53        2.37      9.15 o 
   2  15   1       93.76      124.12     11.22 o 
   3  15   1        5.73       44.00     10.04 o 
   4  15   1      108.37      149.61     19.89 o 
   5  15   1       44.42       46.20     12.44 o 
   6  15   1      134.16      174.82     14.91 o 
   7  15   1       27.41       62.48     19.83 o 
  -4  16   1      161.80      206.88     22.58 o 
  -3  16   1      391.42      420.40     16.26 o 
  -2  16   1       53.55       71.19     11.17 o 
  -1  16   1      215.44      241.47     13.18 o 
   0  16   1        7.50       41.19     10.52 o 
   1  16   1        8.57       25.76     11.71 o 
   2  16   1      128.39      173.97     14.85 o 
   3  16   1      515.24      533.83     20.11 o 
   4  16   1       45.88       61.83     12.87 o 
   5  16   1      467.40      562.46     38.79 o 
  -3  17   1        6.57       17.63     22.92 o 
  -2  17   1      208.66      274.74     39.67 o 
  -1  17   1        7.58       23.51     12.22 o 
   0  17   1      172.45      227.72     14.31 o 
   1  17   1        6.94       17.67     13.55 o 
   2  17   1        0.45       24.68     13.23 o 
   3  17   1       18.86       56.42     24.68 o 
 -14   0   2      177.27      183.37     24.68 o 
 -13   0   2       37.41       44.96     14.96 o 
 -12   0   2       12.07        4.56     10.74 o 
 -11   0   2        7.70       23.66      9.71 o 
 -10   0   2       21.04       39.55      8.68 o 
  -9   0   2     1534.38     1576.34     28.01 o 
  -8   0   2      552.41      549.01     17.71 o 
  -7   0   2     2971.26     2681.80     39.88 o 
  -6   0   2     2375.27     2590.63     31.55 o 
  -5   0   2     1641.37     1552.43     24.33 o 
  -4   0   2      251.86      230.92      5.83 o 
  -3   0   2    48339.83    47102.96    511.61 o 
  -2   0   2      198.63      263.65      5.09 o 
  -1   0   2       68.80       85.58      3.52 o 
   0   0   2    33728.48    32219.09    351.45 o 
   1   0   2     2988.45     3141.27     35.02 o 
   2   0   2    37955.43    36441.51    345.39 o 
   3   0   2     2914.26     3120.52     35.45 o 
   4   0   2     6182.52     5887.52     65.82 o 
   5   0   2     1923.89     2023.38     25.19 o 
   6   0   2    11649.19    11294.63    124.98 o 
   7   0   2       11.08       15.03      5.94 o 
   8   0   2      422.11      496.20     18.58 o 
   9   0   2      458.16      492.06     15.46 o 
  10   0   2      514.05      416.21     15.87 o 
  11   0   2      336.59      401.11     16.89 o 
  12   0   2       11.97       14.53     13.05 o 
  13   0   2       11.00       10.04     14.30 o 
 -14   1   2      736.27      862.20     44.08 o 
 -13   1   2       17.86        2.28      8.46 o 
 -12   1   2      486.66      496.18     14.20 o 
 -11   1   2      361.11      376.70     11.01 o 
 -10   1   2      334.82      362.49     10.09 o 
  -9   1   2     1204.85     1217.69     17.05 o 
  -8   1   2     2090.10     2088.33     23.78 o 
  -7   1   2      575.81      562.69     28.76 o 
  -6   1   2     1218.89     1285.23     15.56 o 
  -5   1   2     1666.40     1551.28     38.68 o 
  -4   1   2     4912.82     4887.38     46.15 o 
  -3   1   2     4186.37     4211.74     35.52 o 
  -2   1   2    13725.78    14868.72    167.63 o 
  -1   1   2      199.54      277.84     11.46 o 
   0   1   2      282.75      284.38      3.27 o 
   1   1   2     6358.72     6708.10     51.74 o 
   2   1   2     7563.72     7641.78     51.48 o 
   3   1   2     5760.14     5935.83     46.60 o 
   4   1   2      813.76      946.44     32.83 o 
   5   1   2     3490.08     3582.85     45.60 o 
   6   1   2        3.55       13.97      2.89 o 
   7   1   2     2397.27     2267.81     35.53 o 
   8   1   2     1272.33     1284.05     17.15 o 
   9   1   2      486.86      543.12     11.44 o 
  10   1   2       89.69       91.15      9.64 o 
  11   1   2     1474.60     1457.59     22.66 o 
  12   1   2       76.85       48.57      9.09 o 
  13   1   2      891.31      912.00     20.90 o 
 -14   2   2      302.43      416.52     24.10 o 
 -13   2   2       44.41       75.70     14.60 o 
 -12   2   2       52.38       98.82     11.12 o 
 -11   2   2       10.28       18.84      7.09 o 
 -10   2   2      450.28      459.64     11.74 o 
  -9   2   2      213.84      210.91      8.53 o 
  -8   2   2     2164.60     2221.08     25.76 o 
  -7   2   2      250.70      277.45      6.71 o 
  -6   2   2     6315.96     6241.62     64.40 o 
  -5   2   2      805.75      930.68     10.16 o 
  -4   2   2     5826.54     5845.56     46.25 o 
  -3   2   2      622.79      705.04     10.85 o 
  -2   2   2    13303.57    13790.29    107.41 o 
  -1   2   2     3024.21     2974.75     79.50 o 
   0   2   2     2500.37     2769.31     44.56 o 
   1   2   2     3085.18     3297.42     42.48 o 
   2   2   2     1153.45     1234.44     30.55 o 
   3   2   2      819.78     1023.20     38.74 o 
   4   2   2       64.63       68.64      3.24 o 
   5   2   2       76.21       95.70      6.50 o 
   6   2   2      393.04      534.77      8.01 o 
   7   2   2      175.43      192.90      6.24 o 
   8   2   2     1766.35     1635.66     20.18 o 
   9   2   2      340.43      392.90     18.97 o 
  10   2   2      753.02      704.02     14.51 o 
  11   2   2       82.76      105.06     15.27 o 
  12   2   2      416.65      429.64     14.00 o 
  13   2   2        0.84       16.67     12.09 o 
 -13   3   2      486.94      503.55     17.27 o 
 -12   3   2       84.27      117.80      9.36 o 
 -11   3   2      156.81      201.91     17.37 o 
 -10   3   2       12.04       12.79      6.87 o 
  -9   3   2     1329.80     1368.58     23.71 o 
  -8   3   2      752.52      755.88     12.44 o 
  -7   3   2     2665.78     2660.07     60.94 o 
  -6   3   2     1904.20     1761.07     30.46 o 
  -5   3   2      492.96      558.43     23.29 o 
  -4   3   2       84.45       97.49      3.17 o 
  -3   3   2     2221.15     2180.58     20.84 o 
  -2   3   2     1834.74     1944.65     78.35 o 
  -1   3   2       38.22      118.91      7.76 o 
   0   3   2       50.38       80.73      2.14 o 
   1   3   2     8708.86     8992.13     86.54 o 
   2   3   2     1585.39     1500.77     26.35 o 
   3   3   2     9677.89     9502.83     78.83 o 
   4   3   2     3915.66     4455.78    116.62 o 
   5   3   2     1688.27     1599.51     28.27 o 
   6   3   2        6.61        7.79      3.10 o 
   7   3   2      296.95      372.48     12.62 o 
   8   3   2      111.42      181.52      9.87 o 
   9   3   2       45.82       38.29      6.15 o 
  10   3   2      313.13      310.34     10.63 o 
  11   3   2      250.33      252.73     10.87 o 
  12   3   2       24.91       27.58     10.20 o 
  13   3   2      265.08      303.72     21.73 o 
 -13   4   2       51.12       62.23     11.32 o 
 -12   4   2        1.40       21.53      8.39 o 
 -11   4   2      797.21      786.53     16.33 o 
 -10   4   2      470.21      489.48     18.23 o 
  -9   4   2      112.05      106.38      7.64 o 
  -8   4   2       93.68      148.33      7.13 o 
  -7   4   2      514.57      554.36      9.00 o 
  -6   4   2      131.82      164.40     10.10 o 
  -5   4   2      211.73      207.80      6.47 o 
  -4   4   2      290.45      322.15     10.58 o 
  -3   4   2     2562.98     2504.68     33.07 o 
  -2   4   2      131.21      222.85      8.89 o 
  -1   4   2      179.92      255.78     13.46 o 
   0   4   2       33.88      147.29      6.00 o 
   1   4   2       60.27      108.23      4.34 o 
   2   4   2     1154.58     1185.29     10.87 o 
   3   4   2      816.06     1050.25     47.71 o 
   4   4   2      926.47     1103.17     16.80 o 
   5   4   2     2858.84     2871.17     36.07 o 
   6   4   2        3.72       42.84      3.57 o 
   7   4   2       50.44       83.11      5.00 o 
   8   4   2      143.62      143.13      8.61 o 
   9   4   2       43.19       50.92      6.41 o 
  10   4   2      303.12      294.08     16.79 o 
  11   4   2       23.31       35.34      8.09 o 
  12   4   2        5.12       15.27      8.36 o 
  13   4   2      230.04      262.77     16.44 o 
 -13   5   2       88.15       96.67     13.58 o 
 -12   5   2        9.84       27.08     10.43 o 
 -11   5   2       25.17       36.69      8.30 o 
 -10   5   2      299.53      339.41     11.37 o 
  -9   5   2      104.58      123.79     14.14 o 
  -8   5   2     7724.26     7553.01     78.61 o 
  -7   5   2     1536.00     1565.54     19.24 o 
  -6   5   2      817.02      847.55     11.24 o 
  -5   5   2      657.87      669.05     13.50 o 
  -4   5   2     2349.61     2330.42     37.95 o 
  -3   5   2     1710.47     1852.85     38.40 o 
  -2   5   2     6637.40     7209.39     56.75 o 
  -1   5   2      653.98      849.52      8.44 o 
   0   5   2      198.17      415.95     16.49 o 
   1   5   2    18663.94    19613.43    139.98 o 
   2   5   2      979.96     1024.19     36.09 o 
   3   5   2     9429.73     9768.10     81.13 o 
   4   5   2     1461.25     1578.75     25.75 o 
   5   5   2     2905.53     2804.60     48.27 o 
   6   5   2      948.50     1042.41     27.47 o 
   7   5   2     7294.37     7124.19     72.15 o 
   8   5   2     1468.25     1393.79     20.19 o 
   9   5   2        0.58       31.74      7.03 o 
  10   5   2       33.59       44.76      7.98 o 
  11   5   2       12.54        8.86      8.04 o 
  12   5   2       44.47       75.07     10.21 o 
  13   5   2        2.79       13.15     14.35 o 
 -13   6   2      677.36      682.52     28.68 o 
 -12   6   2      254.77      238.80     13.61 o 
 -11   6   2      726.94      747.14     18.61 o 
 -10   6   2      245.85      229.08      9.93 o 
  -9   6   2     1333.01     1285.65     19.81 o 
  -8   6   2     4034.83     3717.17     69.13 o 
  -7   6   2      273.62      290.21     19.32 o 
  -6   6   2     4746.68     4509.50     44.07 o 
  -5   6   2       10.21       50.24      3.41 o 
  -4   6   2     2761.11     2571.44     39.40 o 
  -3   6   2       18.30       70.99      3.50 o 
  -2   6   2     2056.62     2053.37     38.57 o 
  -1   6   2     3666.80     3950.62     32.23 o 
   0   6   2       23.30       47.86      2.65 o 
   1   6   2      872.61      954.63     49.01 o 
   2   6   2      550.14      605.26     30.62 o 
   3   6   2       38.77       87.31      4.57 o 
   4   6   2       51.71      121.69      5.46 o 
   5   6   2      373.57      378.99     14.50 o 
   6   6   2       94.79      111.99      5.28 o 
   7   6   2     2784.65     2587.97     43.37 o 
   8   6   2     2039.89     2026.96     26.34 o 
   9   6   2        8.07        9.25      6.73 o 
  10   6   2     1285.49     1262.93     27.47 o 
  11   6   2      148.60      136.00      9.58 o 
  12   6   2      770.54      728.57     17.50 o 
 -12   7   2       11.50       21.16     10.47 o 
 -11   7   2      100.41      107.93     11.45 o 
 -10   7   2        6.56       12.58      7.28 o 
  -9   7   2      196.03      201.55     10.63 o 
  -8   7   2       31.33       41.95      6.05 o 
  -7   7   2     3442.80     3325.37     53.35 o 
  -6   7   2      224.00      214.19      6.99 o 
  -5   7   2     1788.01     1741.86     18.17 o 
  -4   7   2     5543.76     5419.48     44.28 o 
  -3   7   2     4436.90     4287.35     70.39 o 
  -2   7   2     7416.07     7316.91     62.94 o 
  -1   7   2    12952.89    12893.33    100.13 o 
   0   7   2    10316.38    10376.83     75.44 o 
   1   7   2     1692.37     1571.95     18.39 o 
   2   7   2      112.70      112.07      3.90 o 
   3   7   2     2888.62     2778.64     25.94 o 
   4   7   2      766.90      838.20     19.27 o 
   5   7   2      628.92      609.16     15.38 o 
   6   7   2      116.45      152.05      8.09 o 
   7   7   2      513.32      537.47     10.87 o 
   8   7   2     2077.56     1997.26     26.60 o 
   9   7   2     1798.29     1812.53     25.81 o 
  10   7   2     1022.75      987.65     18.27 o 
  11   7   2      124.87      142.47     12.05 o 
  12   7   2        3.53        3.23     11.45 o 
 -12   8   2      222.30      224.18     13.81 o 
 -11   8   2      554.21      588.02     27.49 o 
 -10   8   2        3.77       18.99      9.41 o 
  -9   8   2     1471.52     1473.41     32.20 o 
  -8   8   2      185.74      149.72      7.65 o 
  -7   8   2     4582.56     4466.96     51.78 o 
  -6   8   2      369.97      328.71      8.84 o 
  -5   8   2     2140.61     2109.17     21.39 o 
  -4   8   2       21.74       37.82      3.98 o 
  -3   8   2     1228.80     1234.89     15.29 o 
  -2   8   2     1614.10     1604.18     15.36 o 
  -1   8   2     2947.97     2899.06     23.33 o 
   0   8   2     4526.55     4419.09     33.87 o 
   1   8   2       96.05      110.76      5.63 o 
   2   8   2    10374.32    10295.87     86.38 o 
   3   8   2      862.65      934.35     11.64 o 
   4   8   2    12033.88    11601.98     97.47 o 
   5   8   2     1622.67     1610.76     19.43 o 
   6   8   2     5511.47     5289.38     51.55 o 
   7   8   2        0.03       12.47      5.28 o 
   8   8   2     1407.60     1276.42     19.99 o 
   9   8   2      399.73      373.05     13.71 o 
  10   8   2      153.77      166.41     14.76 o 
  11   8   2       99.89       84.18     11.45 o 
  12   8   2       32.29      -22.92     22.92 o 
 -12   9   2      831.28      960.40     44.96 o 
 -11   9   2      200.10      162.54     12.72 o 
 -10   9   2     1446.47     1514.11     27.21 o 
  -9   9   2     1011.32      958.45     27.23 o 
  -8   9   2       25.32       31.02      6.57 o 
  -7   9   2     3000.14     2873.26     31.49 o 
  -6   9   2       51.45       49.58      5.79 o 
  -5   9   2     2700.18     2624.06     25.92 o 
  -4   9   2      334.52      307.84      7.37 o 
  -3   9   2     2081.06     2118.80     21.35 o 
  -2   9   2      195.69      194.67      6.42 o 
  -1   9   2     1919.81     1871.20     16.50 o 
   0   9   2       13.49       29.08      3.21 o 
   1   9   2       93.41      123.64      6.39 o 
   2   9   2      270.02      240.38      8.89 o 
   3   9   2      588.57      624.89     10.81 o 
   4   9   2     3302.81     3216.19     33.24 o 
   5   9   2      159.04      161.53      7.37 o 
   6   9   2     1071.94     1005.25     16.58 o 
   7   9   2        9.03       15.62      6.69 o 
   8   9   2      129.83      139.83      9.12 o 
   9   9   2     1131.60     1127.90     23.04 o 
  10   9   2      198.08      177.89     11.97 o 
  11   9   2      459.84      495.91     18.23 o 
 -11  10   2        5.31       -6.53     11.84 o 
 -10  10   2        4.85       20.39     10.24 o 
  -9  10   2      180.65      184.64     11.03 o 
  -8  10   2      293.83      302.49     16.67 o 
  -7  10   2       96.86      128.76      8.16 o 
  -6  10   2     1420.75     1293.04     17.82 o 
  -5  10   2     1222.41     1171.72     28.90 o 
  -4  10   2      812.71      802.46     16.96 o 
  -3  10   2     1156.46     1070.92     14.94 o 
  -2  10   2     2635.46     2589.13     27.79 o 
  -1  10   2     4721.40     4543.75     37.85 o 
   0  10   2     2623.01     2517.28     26.87 o 
   1  10   2     1692.83     1675.70     50.33 o 
   2  10   2      386.00      356.53     13.72 o 
   3  10   2       67.39       73.79      5.89 o 
   4  10   2      766.20      783.02     20.26 o 
   5  10   2       18.97       56.51      6.88 o 
   6  10   2       26.96       34.83      6.95 o 
   7  10   2      557.51      551.63     21.49 o 
   8  10   2      268.16      279.72     11.04 o 
   9  10   2      417.63      401.04     15.41 o 
  10  10   2      459.57      468.25     36.65 o 
  11  10   2      129.17      130.20     17.79 o 
 -10  11   2        1.17        6.40     27.33 o 
  -9  11   2       14.31       35.54     21.16 o 
  -8  11   2      515.62      457.00     16.05 o 
  -7  11   2       55.48       90.29     12.91 o 
  -6  11   2      973.01      884.36     16.69 o 
  -5  11   2      154.85      159.72      8.69 o 
  -4  11   2        1.35       44.17      5.89 o 
  -3  11   2      139.47      182.55      8.02 o 
  -2  11   2      582.80      600.20     12.56 o 
  -1  11   2      152.34      208.55     12.39 o 
   0  11   2      400.43      464.97     19.27 o 
   1  11   2     2025.36     2100.65     27.60 o 
   2  11   2      129.04      160.20      8.05 o 
   3  11   2        1.72       15.61      5.44 o 
   4  11   2       20.37       15.99      5.74 o 
   5  11   2     1891.11     1764.79     33.13 o 
   6  11   2       22.04       66.33      8.03 o 
   7  11   2      782.30      709.00     15.95 o 
   8  11   2      247.15      289.11     11.54 o 
   9  11   2        1.21       30.53     10.75 o 
  10  11   2       53.18       40.66     11.92 o 
  -9  12   2      406.17      413.35     23.72 o 
  -8  12   2       79.90       87.67     19.23 o 
  -7  12   2       12.21       25.45     10.83 o 
  -6  12   2        9.35       24.81      9.16 o 
  -5  12   2      777.42      770.87     18.39 o 
  -4  12   2        1.30       13.39      6.03 o 
  -3  12   2      445.37      439.63     11.76 o 
  -2  12   2      967.43      964.46     28.04 o 
  -1  12   2      660.62      662.45     13.01 o 
   0  12   2      164.15      170.92      7.98 o 
   1  12   2      660.69      678.73     27.85 o 
   2  12   2       26.25       59.12      6.31 o 
   3  12   2      117.25      138.60      9.99 o 
   4  12   2     1039.29      958.47     17.40 o 
   5  12   2      491.39      489.21     13.64 o 
   6  12   2       69.82      100.83      8.43 o 
   7  12   2     1433.15     1474.95     23.55 o 
   8  12   2        9.90       13.63      8.60 o 
   9  12   2      425.91      440.10     18.32 o 
  -9  13   2        0.02       28.58     17.79 o 
  -8  13   2      749.00      813.65     25.59 o 
  -7  13   2      120.22      162.57     13.96 o 
  -6  13   2      259.90      278.99     15.46 o 
  -5  13   2       49.55       88.67     10.28 o 
  -4  13   2       26.07       34.80      8.34 o 
  -3  13   2        3.24       18.04      8.00 o 
  -2  13   2       30.84       58.89      8.14 o 
  -1  13   2      253.35      215.30     10.72 o 
   0  13   2        4.07       26.45      7.93 o 
   1  13   2       87.70       95.10      7.60 o 
   2  13   2      101.77      120.27      7.98 o 
   3  13   2      240.75      243.85      8.99 o 
   4  13   2      436.48      426.88     20.43 o 
   5  13   2      219.88      217.31     12.21 o 
   6  13   2      520.61      519.11     14.74 o 
   7  13   2      441.99      426.67     14.44 o 
   8  13   2      121.39      140.86     11.11 o 
   9  13   2      119.49      117.24     16.93 o 
  -8  14   2       61.45      108.29     19.05 o 
  -7  14   2      376.35      395.12     18.17 o 
  -6  14   2       82.69       86.17     18.51 o 
  -5  14   2      176.61      161.30     16.80 o 
  -4  14   2      293.36      321.31     12.94 o 
  -3  14   2        9.87       33.50      8.82 o 
  -2  14   2      468.39      496.18     15.41 o 
  -1  14   2       56.03       99.27      9.64 o 
   0  14   2      543.58      544.94     23.16 o 
   1  14   2      282.76      270.45     12.06 o 
   2  14   2      735.75      696.43     29.26 o 
   3  14   2      248.09      285.17     18.83 o 
   4  14   2      573.29      523.51     18.64 o 
   5  14   2      284.79      278.42     14.13 o 
   6  14   2      225.04      230.91     13.99 o 
   7  14   2      208.73      189.83     13.96 o 
   8  14   2      205.16      260.72     23.63 o 
  -6  15   2      460.61      525.05     34.38 o 
  -5  15   2      626.96      604.89     31.74 o 
  -4  15   2     1579.53     1531.32     63.47 o 
  -3  15   2     1068.64     1088.90     23.08 o 
  -2  15   2     1664.59     1631.40     28.40 o 
  -1  15   2     1723.74     1723.55     35.37 o 
   0  15   2     1854.61     1835.62     29.97 o 
   1  15   2     1331.82     1289.11     24.66 o 
   2  15   2      311.17      333.21     13.87 o 
   3  15   2     1413.59     1453.47     36.65 o 
   4  15   2        7.94       25.05     11.85 o 
   5  15   2      731.91      768.21     24.08 o 
   6  15   2     1044.36     1070.58     24.85 o 
  -4  16   2      864.72      922.15     33.66 o 
  -3  16   2        9.81       13.78     12.53 o 
  -2  16   2       60.75       71.30     11.61 o 
  -1  16   2        2.70        4.24      9.64 o 
   0  16   2      247.41      269.75     13.87 o 
   1  16   2       50.56       37.70     10.99 o 
   2  16   2       50.55       54.41     10.72 o 
   3  16   2      311.14      308.81     16.54 o 
   4  16   2       40.93       54.57     12.53 o 
   5  16   2      118.06      100.50     26.45 o 
  -3  17   2       46.12       63.47     24.68 o 
  -2  17   2        6.26       42.32     22.92 o 
  -1  17   2      275.01      298.76     21.79 o 
   0  17   2        6.80       26.63     11.11 o 
   1  17   2      750.19      816.34     51.53 o 
   2  17   2       96.89       81.54     16.06 o 
 -14   1   3       48.63       82.87     26.45 o 
 -13   1   3      986.94      992.76     23.13 o 
 -12   1   3        1.41        9.15      7.25 o 
 -11   1   3      601.05      594.50     13.19 o 
 -10   1   3      719.73      652.54     16.58 o 
  -9   1   3        1.88       25.08      5.34 o 
  -8   1   3       10.10       31.78      4.49 o 
  -7   1   3      353.87      468.16     12.08 o 
  -6   1   3     3411.95     3280.44     27.79 o 
  -5   1   3     6638.19     6933.11     54.96 o 
  -4   1   3      393.84      552.93     21.84 o 
  -3   1   3     7754.57     7941.23    165.49 o 
  -2   1   3     7702.85     8233.10     63.82 o 
  -1   1   3      260.24      355.33     17.49 o 
   0   1   3     4240.35     4274.65     66.29 o 
   1   1   3     4697.42     4999.63     42.74 o 
   2   1   3       99.69      154.71     10.83 o 
   3   1   3     1094.40     1000.76     26.62 o 
   4   1   3       15.28       44.27      2.73 o 
   5   1   3     1885.63     1738.24     23.56 o 
   6   1   3       26.00       91.77      4.35 o 
   7   1   3      553.24      573.83     10.11 o 
   8   1   3      466.21      439.91     18.40 o 
   9   1   3      252.61      253.35      8.85 o 
  10   1   3     1008.93      977.70     22.40 o 
  11   1   3      212.06      207.20     15.96 o 
  12   1   3      149.48      159.13     14.63 o 
  13   1   3      282.17      309.65     14.11 o 
 -13   2   3      186.27      210.00     12.46 o 
 -12   2   3      199.71      233.76     13.23 o 
 -11   2   3     1484.03     1504.22     21.09 o 
 -10   2   3       31.29       58.53      6.62 o 
  -9   2   3     1700.99     1724.90     21.16 o 
  -8   2   3     2013.94     2048.77     34.74 o 
  -7   2   3       31.07       41.21      5.39 o 
  -6   2   3     8115.50     8001.24     63.54 o 
  -5   2   3     6052.43     6287.15     65.56 o 
  -4   2   3     2845.48     2895.15     32.49 o 
  -3   2   3     2710.43     3058.86     26.66 o 
  -2   2   3    22425.63    22536.69    172.42 o 
  -1   2   3     3502.35     3541.30     36.14 o 
   0   2   3       16.34       62.42      3.94 o 
   1   2   3     5636.19     5999.71    108.34 o 
   2   2   3     1101.08     1072.04     16.33 o 
   3   2   3      925.93     1082.45     17.70 o 
   4   2   3     1215.66     1102.63     10.59 o 
   5   2   3      662.25      575.03     10.68 o 
   6   2   3      202.18      256.43      6.64 o 
   7   2   3      951.96      924.60     30.59 o 
   8   2   3      584.70      592.17     11.37 o 
   9   2   3      224.20      252.09     11.28 o 
  10   2   3     3524.18     3450.15     52.76 o 
  11   2   3       11.41        3.41      7.59 o 
  12   2   3      561.54      579.91     15.57 o 
  13   2   3        1.23       -3.88      9.83 o 
 -13   3   3       15.19        8.60     10.43 o 
 -12   3   3      133.22      145.54     11.32 o 
 -11   3   3       27.99       37.08      7.60 o 
 -10   3   3      446.66      432.16     11.25 o 
  -9   3   3      222.35      257.26     10.25 o 
  -8   3   3      187.91      229.30      9.22 o 
  -7   3   3      759.42      660.68      9.64 o 
  -6   3   3     1752.28     1761.73     18.10 o 
  -5   3   3     1006.49      993.71     25.98 o 
  -4   3   3     6559.80     6795.09     53.59 o 
  -3   3   3     2873.31     2910.85     25.64 o 
  -2   3   3     1858.59     1882.66     23.79 o 
  -1   3   3     6461.44     6269.91     49.03 o 
   0   3   3    10165.39     9968.91     82.33 o 
   1   3   3      484.38      536.75     11.99 o 
   2   3   3     6457.04     6799.30     49.51 o 
   3   3   3     6463.12     6786.92     49.73 o 
   4   3   3      337.00      375.71     11.03 o 
   5   3   3     4742.49     4810.13     39.02 o 
   6   3   3      679.06      621.17     10.42 o 
   7   3   3      301.64      335.40     12.35 o 
   8   3   3      111.34      177.12      8.90 o 
   9   3   3     1196.78     1134.77     27.58 o 
  10   3   3        1.56        7.27      7.03 o 
  11   3   3      642.50      665.31     15.91 o 
  12   3   3        4.17       -1.69      8.60 o 
  13   3   3      114.80      149.30     13.05 o 
 -13   4   3       38.63       33.77     11.32 o 
 -12   4   3      665.31      657.94     18.45 o 
 -11   4   3       20.67       32.36      8.75 o 
 -10   4   3      243.02      250.52     15.15 o 
  -9   4   3     1286.36     1298.87     19.49 o 
  -8   4   3      353.14      397.14     10.91 o 
  -7   4   3     6028.50     5835.86     72.68 o 
  -6   4   3       59.49       77.18      5.95 o 
  -5   4   3     2083.14     1854.07     17.75 o 
  -4   4   3      901.28      862.94      9.24 o 
  -3   4   3     8150.82     8044.55     63.11 o 
  -2   4   3       41.53       91.02      6.25 o 
  -1   4   3    14815.55    14852.07    126.14 o 
   0   4   3     2141.25     2188.49     48.31 o 
   1   4   3       66.24       90.06      6.41 o 
   2   4   3    10916.57    11262.35     81.36 o 
   3   4   3     1248.62     1350.33     14.65 o 
   4   4   3     2569.15     2150.04     18.72 o 
   5   4   3      697.59      752.47      8.82 o 
   6   4   3     7992.55     7684.80     71.21 o 
   7   4   3       23.99       47.36      4.86 o 
   8   4   3     3800.08     3757.87     51.01 o 
   9   4   3      135.03      151.27     12.76 o 
  10   4   3      102.29      130.08     15.56 o 
  11   4   3      396.52      379.14     12.94 o 
  12   4   3        9.04       -1.11      9.18 o 
  13   4   3        8.00        8.56     16.93 o 
 -13   5   3       94.23      106.99     15.87 o 
 -12   5   3      641.62      694.69     24.94 o 
 -11   5   3       20.25       34.02     12.22 o 
 -10   5   3     2282.62     2161.21     32.26 o 
  -9   5   3      244.67      245.81      9.27 o 
  -8   5   3     3978.16     3908.00     39.54 o 
  -7   5   3      568.45      563.37     13.31 o 
  -6   5   3      776.45      804.43     12.00 o 
  -5   5   3     3395.23     3317.07     28.20 o 
  -4   5   3     3404.59     3471.26     35.74 o 
  -3   5   3     2864.69     2738.98     66.14 o 
  -2   5   3     1103.47     1187.79     14.74 o 
  -1   5   3     4361.33     4625.72     37.04 o 
   0   5   3     1568.54     1825.11     15.93 o 
   1   5   3     2582.66     2640.97     23.48 o 
   2   5   3     1061.12     1080.85     25.08 o 
   3   5   3     2938.54     3282.78     60.59 o 
   4   5   3     2002.34     1991.29     23.48 o 
   5   5   3      181.94      206.45      8.13 o 
   6   5   3      904.85      915.57     24.18 o 
   7   5   3     1983.63     1868.58     21.48 o 
   8   5   3     1102.90     1042.06     17.04 o 
   9   5   3      945.16      861.86     16.16 o 
  10   5   3       41.10       34.99      7.71 o 
  11   5   3      874.96      900.80     35.99 o 
  12   5   3        0.25        5.95      9.04 o 
  13   5   3      596.15      583.62     37.03 o 
 -13   6   3      399.01      403.77     31.74 o 
 -12   6   3      116.16      200.72     15.02 o 
 -11   6   3       66.93       70.50      9.85 o 
 -10   6   3       51.28       56.15      8.64 o 
  -9   6   3      131.51      121.41      8.03 o 
  -8   6   3        1.30       11.27      5.43 o 
  -7   6   3      403.85      401.01      9.18 o 
  -6   6   3      867.90      880.21     13.65 o 
  -5   6   3      307.33      313.61      6.26 o 
  -4   6   3     3042.43     2901.82     25.17 o 
  -3   6   3      449.90      371.96      5.74 o 
  -2   6   3     1331.22     1287.44     16.16 o 
  -1   6   3       53.08      101.77      3.30 o 
   0   6   3     1011.41      961.84     10.83 o 
   1   6   3     3591.58     3590.28     46.56 o 
   2   6   3     1187.72     1020.48     14.21 o 
   3   6   3     2344.76     2301.93     21.66 o 
   4   6   3        7.84       27.07      3.26 o 
   5   6   3       26.33       51.49      7.36 o 
   6   6   3      136.26      124.46      6.33 o 
   7   6   3      290.08      268.94     12.35 o 
   8   6   3       14.00       14.84      6.15 o 
   9   6   3       12.54        3.43     10.24 o 
  10   6   3        4.69       10.06      7.85 o 
  11   6   3      202.59      251.77     11.53 o 
  12   6   3      203.27      200.22     15.81 o 
 -12   7   3        2.10       -4.39     10.28 o 
 -11   7   3      281.60      290.53     14.65 o 
 -10   7   3      124.87      133.36     15.78 o 
  -9   7   3        3.42       21.64      9.16 o 
  -8   7   3      362.12      344.21     12.62 o 
  -7   7   3     2118.81     2036.34     32.61 o 
  -6   7   3      939.33      915.44     13.18 o 
  -5   7   3      113.96      173.17      7.05 o 
  -4   7   3      274.90      249.77      5.77 o 
  -3   7   3      199.20      253.47      5.71 o 
  -2   7   3     3716.44     3700.22     49.90 o 
  -1   7   3     2971.12     3088.44     42.65 o 
   0   7   3        2.44       17.33      2.54 o 
   1   7   3     3151.69     3261.55     29.15 o 
   2   7   3      178.12      257.31      7.32 o 
   3   7   3     2623.93     2532.00     23.93 o 
   4   7   3      684.33      794.80     33.55 o 
   5   7   3      883.36      889.75     24.71 o 
   6   7   3      319.52      299.00     13.54 o 
   7   7   3      722.14      714.22     12.21 o 
   8   7   3       83.11      101.15     11.00 o 
   9   7   3       32.93       40.31      9.42 o 
  10   7   3       88.83      103.30     13.02 o 
  11   7   3       57.38       48.20     10.66 o 
  12   7   3        3.90        6.05     16.93 o 
 -12   8   3       18.80       16.24     11.32 o 
 -11   8   3      504.34      444.05     16.22 o 
 -10   8   3      246.75      326.86     13.89 o 
  -9   8   3      317.36      307.50     14.25 o 
  -8   8   3      416.12      412.56     11.67 o 
  -7   8   3      513.46      516.97     12.09 o 
  -6   8   3        3.46       31.05      5.21 o 
  -5   8   3      587.60      556.32      9.35 o 
  -4   8   3       83.59      143.74     10.85 o 
  -3   8   3      886.19      888.75     10.31 o 
  -2   8   3      880.69      884.05     16.73 o 
  -1   8   3      818.73      815.58     23.49 o 
   0   8   3      288.67      292.54     13.10 o 
   1   8   3     1894.15     1847.00     18.71 o 
   2   8   3      847.29      883.68     12.19 o 
   3   8   3       16.19      140.73      9.07 o 
   4   8   3     2383.69     2235.47     24.40 o 
   5   8   3      558.70      564.20     12.16 o 
   6   8   3      389.49      396.28     11.09 o 
   7   8   3     1428.13     1372.60     20.49 o 
   8   8   3        0.33       11.46      8.00 o 
   9   8   3     1151.96     1092.86     23.41 o 
  10   8   3       21.53        6.79      9.96 o 
  11   8   3      126.59      160.44     13.38 o 
 -12   9   3       39.96       36.35     16.06 o 
 -11   9   3      244.87      256.83     18.07 o 
 -10   9   3       95.07      101.18     11.20 o 
  -9   9   3      972.78      949.90     20.36 o 
  -8   9   3     1061.18     1059.18     19.35 o 
  -7   9   3      169.27      197.94      8.72 o 
  -6   9   3       13.88       20.10      5.44 o 
  -5   9   3       31.20      109.08      8.34 o 
  -4   9   3       51.56       73.10      5.28 o 
  -3   9   3      109.88      121.48      5.57 o 
  -2   9   3      745.24      803.60     11.27 o 
  -1   9   3     1170.93     1127.43     30.73 o 
   0   9   3     1389.04     1389.22     15.85 o 
   1   9   3       10.44       75.32      6.76 o 
   2   9   3     1559.85     1549.32     18.45 o 
   3   9   3       35.19       32.70      4.89 o 
   4   9   3      150.20      221.86     15.90 o 
   5   9   3      350.88      319.45      9.94 o 
   6   9   3        5.64       15.61      6.15 o 
   7   9   3      986.39      980.23     20.80 o 
   8   9   3      434.45      475.16     13.69 o 
   9   9   3      140.66      133.55     11.49 o 
  10   9   3      430.37      468.64     17.27 o 
  11   9   3       27.24       14.30     11.21 o 
 -11  10   3      144.15      155.75     17.59 o 
 -10  10   3        7.77       13.07     15.55 o 
  -9  10   3      889.10      927.56     26.98 o 
  -8  10   3      115.45      117.43     10.20 o 
  -7  10   3      680.57      702.27     17.31 o 
  -6  10   3      166.91      171.35      8.24 o 
  -5  10   3       87.25      112.02      6.87 o 
  -4  10   3     2070.65     2166.80     41.82 o 
  -3  10   3      164.87      160.13      6.54 o 
  -2  10   3      545.09      581.89     11.17 o 
  -1  10   3      708.15      745.14     14.44 o 
   0  10   3       22.40       89.35      5.15 o 
   1  10   3      220.68      249.76      7.49 o 
   2  10   3     3134.80     2913.67     30.80 o 
   3  10   3     3470.75     3443.18     39.16 o 
   4  10   3      352.89      337.81      9.50 o 
   5  10   3       27.96       54.07      7.03 o 
   6  10   3      429.54      449.45     12.09 o 
   7  10   3      544.36      540.82     14.09 o 
   8  10   3      343.29      352.13     12.92 o 
   9  10   3      754.93      774.37     24.59 o 
  10  10   3      104.26      127.28     12.55 o 
  11  10   3       18.00       26.45     26.45 o 
 -10  11   3       72.31       85.29     13.39 o 
  -9  11   3       45.15       50.34     16.85 o 
  -8  11   3       55.73       58.83     10.06 o 
  -7  11   3        1.41       31.12      9.23 o 
  -6  11   3       10.30       36.86     10.94 o 
  -5  11   3      930.35      912.14     17.80 o 
  -4  11   3     4299.18     4127.92     42.16 o 
  -3  11   3     1705.42     1662.63     41.01 o 
  -2  11   3     5451.89     5172.11     55.61 o 
  -1  11   3     3240.20     3102.58     35.79 o 
   0  11   3     3846.37     3680.51     37.77 o 
   1  11   3     5160.53     4961.52     48.91 o 
   2  11   3     2690.66     2599.63     28.71 o 
   3  11   3     2756.99     2509.62     28.15 o 
   4  11   3      207.15      222.36      8.26 o 
   5  11   3     1036.28      972.83     17.31 o 
   6  11   3      116.64      127.90      9.00 o 
   7  11   3     1324.43     1274.96     21.43 o 
   8  11   3      658.90      722.25     16.62 o 
   9  11   3      396.66      398.46     16.05 o 
  10  11   3     1508.36     1653.33     42.17 o 
  -9  12   3      431.08      453.79     19.81 o 
  -8  12   3       97.61      131.13     16.36 o 
  -7  12   3     1207.39     1272.58     35.12 o 
  -6  12   3      245.56      238.10     11.92 o 
  -5  12   3      579.32      588.78     16.01 o 
  -4  12   3       78.49       82.93      7.10 o 
  -3  12   3      153.06      187.82      8.56 o 
  -2  12   3      111.89      119.82      7.66 o 
  -1  12   3      316.69      341.83     10.55 o 
   0  12   3      871.40      869.91     15.63 o 
   1  12   3       75.45       68.83      6.30 o 
   2  12   3     1061.93     1071.10     23.79 o 
   3  12   3      148.22      160.15      7.75 o 
   4  12   3      965.67      909.24     17.34 o 
   5  12   3      567.69      590.13     14.34 o 
   6  12   3     2190.82     2081.03     42.80 o 
   7  12   3      378.06      417.43     14.05 o 
   8  12   3      383.61      386.38     13.37 o 
   9  12   3      283.06      264.09     14.44 o 
  -9  13   3      346.92      320.91     22.92 o 
  -8  13   3      660.79      688.65     29.33 o 
  -7  13   3      583.19      553.17     21.18 o 
  -6  13   3      798.67      786.92     27.56 o 
  -5  13   3      250.47      277.35     18.58 o 
  -4  13   3       26.75       43.49     10.18 o 
  -3  13   3      300.37      329.28     11.18 o 
  -2  13   3       29.80       58.22      7.41 o 
  -1  13   3      954.07      987.21     17.47 o 
   0  13   3       37.51       56.83      7.28 o 
   1  13   3      179.76      188.31     10.02 o 
   2  13   3        7.18       26.05      7.04 o 
   3  13   3       98.61      126.65     10.86 o 
   4  13   3      265.08      278.88     12.14 o 
   5  13   3      401.08      398.94     14.95 o 
   6  13   3      536.17      541.12     15.65 o 
   7  13   3      426.85      418.75     14.26 o 
   8  13   3      363.76      376.28     14.23 o 
  -8  14   3       32.16       62.06     30.86 o 
  -7  14   3      130.63      141.47     15.46 o 
  -6  14   3        3.81       11.04     14.30 o 
  -5  14   3      291.61      286.58     19.29 o 
  -4  14   3      119.04      142.28     12.79 o 
  -3  14   3      454.40      410.32     17.91 o 
  -2  14   3     1379.92     1430.50     25.11 o 
  -1  14   3     1542.46     1566.60     38.43 o 
   0  14   3     1725.11     1693.11     28.89 o 
   1  14   3     2223.72     2212.09     35.84 o 
   2  14   3      566.68      534.81     16.29 o 
   3  14   3      151.08      181.71      9.91 o 
   4  14   3     1433.32     1371.16     23.02 o 
   5  14   3        8.00        8.32      7.98 o 
   6  14   3      132.95      104.16     12.24 o 
   7  14   3      170.81      204.33     12.40 o 
  -6  15   3       49.86       61.59     15.55 o 
  -5  15   3      112.48      129.92     22.04 o 
  -4  15   3       86.74      131.65     16.21 o 
  -3  15   3        2.09       17.33     11.51 o 
  -2  15   3       25.46       42.80      9.90 o 
  -1  15   3        4.53       39.49     10.21 o 
   0  15   3       12.94       46.23     10.52 o 
   1  15   3      209.75      200.50     15.52 o 
   2  15   3       92.55      116.43     10.72 o 
   3  15   3      355.42      375.34     14.71 o 
   4  15   3        6.08       18.40     11.41 o 
   5  15   3        1.94       33.13     12.53 o 
   6  15   3      107.72      109.88     14.51 o 
  -4  16   3       12.73       10.97     16.80 o 
  -3  16   3      107.76      133.32     14.91 o 
  -2  16   3       58.15       83.30     13.16 o 
  -1  16   3      257.65      252.89     20.96 o 
   0  16   3      146.25      161.98     12.76 o 
   1  16   3      248.52      279.89     13.59 o 
   2  16   3       41.36       35.32     10.72 o 
   3  16   3       27.23       23.10     12.37 o 
   4  16   3      134.09      199.53     19.29 o 
  -2  17   3      170.28      222.16     28.21 o 
  -1  17   3       69.78       98.74     24.68 o 
   0  17   3      108.47      174.56     26.45 o 
   1  17   3       27.66       32.00     16.80 o 
   2  17   3       45.94       50.15     16.80 o 
 -13   0   4      301.50      286.26     20.54 o 
 -12   0   4       17.11       13.88     14.30 o 
 -11   0   4      370.81      359.38     22.78 o 
 -10   0   4      127.00      127.03     10.62 o 
  -9   0   4      327.69      291.32     16.11 o 
  -8   0   4      212.46      217.05     12.09 o 
  -7   0   4     5325.19     5589.38     64.80 o 
  -6   0   4     2599.01     2667.56     33.14 o 
  -5   0   4     2270.68     2192.52     27.40 o 
  -4   0   4     5308.70     5750.27     64.89 o 
  -3   0   4    15010.72    14124.48    153.84 o 
  -2   0   4     6859.62     6735.57     86.34 o 
  -1   0   4   179517.16   173275.02   2175.35 o 
   0   0   4     4990.74     4928.97     88.30 o 
   1   0   4     4095.61     4293.06     47.99 o 
   2   0   4     1947.22     1862.08     22.44 o 
   3   0   4     3330.84     3419.23     39.17 o 
   4   0   4      399.81      345.22      8.43 o 
   5   0   4     4693.53     5005.42     57.21 o 
   6   0   4    10767.22    10200.52    132.54 o 
   7   0   4      237.00      299.04     16.04 o 
   8   0   4     6167.56     6144.94     84.05 o 
   9   0   4       23.96        7.68     10.11 o 
  10   0   4     3152.28     2983.09     47.41 o 
  11   0   4       32.34       63.67     12.47 o 
  12   0   4      475.72      465.65     24.68 o 
  13   0   4      444.51      387.02     21.20 o 
 -13   1   4       98.66      116.94     14.18 o 
 -12   1   4     1636.57     1610.48     28.28 o 
 -11   1   4      440.97      470.06     20.00 o 
 -10   1   4     1451.85     1396.05     27.20 o 
  -9   1   4       67.32       70.72      6.18 o 
  -8   1   4     3250.06     3148.11     33.11 o 
  -7   1   4       91.49      119.70      4.52 o 
  -6   1   4     4033.28     4022.41     39.84 o 
  -5   1   4     5936.86     6321.50     87.05 o 
  -4   1   4      256.18      245.80      6.42 o 
  -3   1   4    15457.15    15968.94    122.80 o 
  -2   1   4      131.41      159.31      6.44 o 
  -1   1   4     7499.59     7692.39     64.10 o 
   0   1   4     6365.73     6472.82     62.31 o 
   1   1   4    13722.37    13840.30    116.96 o 
   2   1   4     6434.37     6640.98     55.81 o 
   3   1   4     1364.56     1385.63     16.03 o 
   4   1   4     3474.35     3368.66     47.82 o 
   5   1   4      102.76      132.06      4.68 o 
   6   1   4      649.68      715.32     12.93 o 
   7   1   4      226.04      220.24      6.90 o 
   8   1   4     2271.30     2097.79     24.14 o 
   9   1   4        9.36       19.37      5.60 o 
  10   1   4      517.83      499.86     15.43 o 
  11   1   4      436.25      442.76     15.71 o 
  12   1   4        0.72       13.74      8.94 o 
  13   1   4      365.81      375.60     17.31 o 
 -13   2   4      263.66      267.86     31.97 o 
 -12   2   4      560.29      615.39     17.31 o 
 -11   2   4      736.95      658.86     15.30 o 
 -10   2   4       61.17       68.81      8.41 o 
  -9   2   4     3766.36     3498.34     36.90 o 
  -8   2   4      294.12      304.89      8.26 o 
  -7   2   4      169.14      182.47      5.60 o 
  -6   2   4     1872.92     2031.91     34.10 o 
  -5   2   4     1528.50     1543.13     15.69 o 
  -4   2   4     1844.93     1999.43     55.63 o 
  -3   2   4     4499.85     4852.55     43.31 o 
  -2   2   4     4169.18     4057.95     34.96 o 
  -1   2   4     1759.76     1918.93     54.23 o 
   0   2   4    12878.50    12826.94    139.48 o 
   1   2   4      942.73      955.36     10.83 o 
   2   2   4     2720.56     2704.60     22.26 o 
   3   2   4     2077.36     2068.02     20.22 o 
   4   2   4       25.83       28.21      2.16 o 
   5   2   4      761.93      710.34     32.90 o 
   6   2   4      128.88      146.16     10.68 o 
   7   2   4      622.55      586.92     10.42 o 
   8   2   4      653.94      613.27     13.49 o 
   9   2   4      239.59      232.04     10.47 o 
  10   2   4      229.17      248.41      9.90 o 
  11   2   4       13.16       13.77      7.96 o 
  12   2   4       60.40       63.84      9.36 o 
  13   2   4        5.15        1.76     19.40 o 
 -13   3   4      568.91      587.98     22.51 o 
 -12   3   4      231.90      256.10     12.55 o 
 -11   3   4     1175.67     1171.37     46.57 o 
 -10   3   4       25.74       17.39      6.96 o 
  -9   3   4       51.17       94.05      6.27 o 
  -8   3   4       88.18      116.40      6.44 o 
  -7   3   4      232.95      198.85      5.81 o 
  -6   3   4       20.48       37.77      3.13 o 
  -5   3   4      314.18      388.18     23.49 o 
  -4   3   4      239.53      189.04      9.08 o 
  -3   3   4     3961.39     3836.97     31.17 o 
  -2   3   4     4565.71     4530.76     36.16 o 
  -1   3   4       20.28       34.50      2.94 o 
   0   3   4     2788.01     2611.43     44.64 o 
   1   3   4       12.08       67.92      2.09 o 
   2   3   4      958.12     1093.86     10.24 o 
   3   3   4     1720.38     1775.30     13.67 o 
   4   3   4      955.20     1232.57     19.46 o 
   5   3   4     1908.84     1802.89     36.40 o 
   6   3   4       59.22       98.14      9.12 o 
   7   3   4      943.33      976.23     25.57 o 
   8   3   4      460.06      448.17     11.27 o 
   9   3   4      390.39      371.45     27.39 o 
  10   3   4       78.45       92.68     10.86 o 
  11   3   4        5.19        4.81      7.60 o 
  12   3   4       40.50       22.94      9.13 o 
  13   3   4       90.02      130.84     37.03 o 
 -13   4   4       75.79       91.48     12.21 o 
 -12   4   4      332.38      341.87     14.23 o 
 -11   4   4      646.26      606.13     20.11 o 
 -10   4   4      223.80      225.33     10.55 o 
  -9   4   4      387.98      410.61     11.74 o 
  -8   4   4      271.09      269.29      7.64 o 
  -7   4   4       96.72      111.68      4.93 o 
  -6   4   4     2672.43     2585.03     26.82 o 
  -5   4   4      928.02      908.10     10.09 o 
  -4   4   4      250.15      331.20     17.16 o 
  -3   4   4       45.50       67.04      2.48 o 
  -2   4   4      584.95      607.21     13.08 o 
  -1   4   4     1717.66     1696.99     32.24 o 
   0   4   4      614.25      648.41     24.55 o 
   1   4   4       57.16      106.48      3.52 o 
   2   4   4       25.50       95.07      3.97 o 
   3   4   4     1239.92     1307.45     32.73 o 
   4   4   4       66.24       85.81      3.99 o 
   5   4   4        2.38       31.11      3.11 o 
   6   4   4       56.76       80.97      4.84 o 
   7   4   4      715.41      753.17     23.60 o 
   8   4   4       21.42       15.37      5.67 o 
   9   4   4       48.57       77.52      7.34 o 
  10   4   4       76.05       70.46      8.19 o 
  11   4   4      245.47      255.09     10.96 o 
  12   4   4        4.39       -8.91      8.97 o 
  13   4   4        3.19       20.59     16.28 o 
 -13   5   4       64.87       70.53     11.45 o 
 -12   5   4        1.63        8.79      9.91 o 
 -11   5   4      133.24      139.28     10.52 o 
 -10   5   4      292.90      277.60     12.25 o 
  -9   5   4      793.84      761.33     29.78 o 
  -8   5   4       66.64       83.79      6.17 o 
  -7   5   4       30.87       64.16      5.90 o 
  -6   5   4      777.03      760.90      9.77 o 
  -5   5   4       73.68      109.05      4.05 o 
  -4   5   4       13.55       72.46      3.14 o 
  -3   5   4       27.59       90.22      7.25 o 
  -2   5   4     3897.39     3586.72     29.55 o 
  -1   5   4      167.31      229.00      9.25 o 
   0   5   4       65.44      123.63      3.67 o 
   1   5   4        8.97       29.38      2.59 o 
   2   5   4     3221.72     3383.75     66.48 o 
   3   5   4       15.52       34.76      2.71 o 
   4   5   4      919.09     1000.35     18.99 o 
   5   5   4      781.81      814.41     10.59 o 
   6   5   4     3402.31     3252.81     33.16 o 
   7   5   4     1990.09     1888.63     21.94 o 
   8   5   4     1131.05     1068.50     17.23 o 
   9   5   4       43.42       40.16      7.52 o 
  10   5   4       82.00      113.76      9.78 o 
  11   5   4       63.41       80.10      9.46 o 
  12   5   4      179.38      230.47     13.90 o 
 -13   6   4      494.31      503.03     24.84 o 
 -12   6   4      439.62      483.92     17.27 o 
 -11   6   4     1697.57     1666.30     57.26 o 
 -10   6   4       43.90       51.85      9.30 o 
  -9   6   4     1350.30     1336.52     23.48 o 
  -8   6   4       46.48       61.56      8.59 o 
  -7   6   4      518.75      500.33     19.71 o 
  -6   6   4      488.61      524.49      8.91 o 
  -5   6   4     1346.43     1396.55     14.13 o 
  -4   6   4     5018.30     5011.32     41.14 o 
  -3   6   4      231.31      290.44     13.91 o 
  -2   6   4     5667.44     5895.37    117.79 o 
  -1   6   4      255.02      299.50      8.64 o 
   0   6   4      789.87      749.76      9.29 o 
   1   6   4       14.36      165.08      6.00 o 
   2   6   4       21.02       36.40      2.86 o 
   3   6   4     1566.09     1568.40     35.49 o 
   4   6   4       80.66      124.77      8.87 o 
   5   6   4      272.67      280.10      7.25 o 
   6   6   4      101.97      115.83      7.62 o 
   7   6   4      786.35      735.01     27.96 o 
   8   6   4      720.31      603.21     13.36 o 
   9   6   4      593.22      568.96     22.14 o 
  10   6   4      151.02      193.53     12.48 o 
  11   6   4      232.62      226.60     13.38 o 
  12   6   4      549.45      597.25     19.41 o 
 -12   7   4       47.31       64.44     11.41 o 
 -11   7   4       50.22       80.74     10.30 o 
 -10   7   4      438.98      454.64     17.81 o 
  -9   7   4      168.66      165.92      9.79 o 
  -8   7   4        9.94       17.67      6.34 o 
  -7   7   4      292.87      310.69     12.48 o 
  -6   7   4      995.84      911.96     21.87 o 
  -5   7   4      238.30      234.41      5.98 o 
  -4   7   4     6037.54     5893.28     55.21 o 
  -3   7   4      297.42      338.64     14.49 o 
  -2   7   4     4639.14     4580.15     37.58 o 
  -1   7   4      961.15      953.91     14.33 o 
   0   7   4     8251.16     8179.44     69.53 o 
   1   7   4     2395.88     2215.93     22.87 o 
   2   7   4     7772.59     7828.36    102.43 o 
   3   7   4      937.32      845.98     25.10 o 
   4   7   4     1294.75     1352.14     18.53 o 
   5   7   4     4477.49     4258.72     46.38 o 
   6   7   4     1108.25     1076.78     24.03 o 
   7   7   4     1241.76     1091.93     20.68 o 
   8   7   4       34.12       46.85      8.26 o 
   9   7   4      567.28      524.47     19.85 o 
  10   7   4      289.18      333.87     13.84 o 
  11   7   4      672.91      675.03     19.99 o 
 -12   8   4      237.83      212.31     15.20 o 
 -11   8   4       81.77      104.12     11.45 o 
 -10   8   4        0.39        0.62      8.90 o 
  -9   8   4       35.38       35.94      8.51 o 
  -8   8   4      529.63      497.61     12.74 o 
  -7   8   4     1607.77     1573.02     22.25 o 
  -6   8   4      217.51      244.68      8.36 o 
  -5   8   4     6101.92     5701.19     50.26 o 
  -4   8   4      111.41       94.24      4.34 o 
  -3   8   4      783.26      722.47     10.31 o 
  -2   8   4       61.03       61.99      4.08 o 
  -1   8   4     3017.22     2958.40     27.96 o 
   0   8   4      188.38      195.39      5.88 o 
   1   8   4     2540.64     2499.27     23.92 o 
   2   8   4     1143.90     1161.55     13.84 o 
   3   8   4     1678.18     1653.81     19.27 o 
   4   8   4     2903.82     2847.39     29.89 o 
   5   8   4      796.24      814.47     14.26 o 
   6   8   4     1985.09     1973.19     25.88 o 
   7   8   4       12.57       17.86      6.79 o 
   8   8   4      931.58      905.95     19.64 o 
   9   8   4      209.81      190.64     11.58 o 
  10   8   4      571.08      594.74     18.43 o 
  11   8   4      417.97      412.20     16.76 o 
 -11   9   4      144.84      137.47     12.55 o 
 -10   9   4     1936.71     1895.20     34.42 o 
  -9   9   4        8.23        3.62     10.21 o 
  -8   9   4     1467.04     1424.65     24.86 o 
  -7   9   4      482.72      483.31     14.38 o 
  -6   9   4     1312.15     1300.78     22.59 o 
  -5   9   4     1264.93     1280.10     17.14 o 
  -4   9   4     2348.86     2268.15     25.00 o 
  -3   9   4      297.32      296.45     10.99 o 
  -2   9   4       15.88       15.23      3.95 o 
  -1   9   4      217.29      212.55      5.97 o 
   0   9   4       36.33       70.99      5.79 o 
   1   9   4      346.05      320.30      7.55 o 
   2   9   4       16.29       68.90      6.69 o 
   3   9   4      147.24      134.89      6.31 o 
   4   9   4       83.83      111.57      9.20 o 
   5   9   4       27.24       39.47      6.22 o 
   6   9   4     1508.40     1489.22     21.80 o 
   7   9   4       13.08       15.38      7.03 o 
   8   9   4      898.15      837.93     19.34 o 
   9   9   4      526.66      514.72     16.21 o 
  10   9   4      714.42      712.32     24.18 o 
  11   9   4      220.85      229.21     29.97 o 
 -11  10   4      249.72      214.94     19.29 o 
 -10  10   4        0.99       12.43     11.99 o 
  -9  10   4      234.26      215.93     14.65 o 
  -8  10   4       47.20       64.10      9.42 o 
  -7  10   4      183.56      182.58     18.32 o 
  -6  10   4       25.80       36.80      7.92 o 
  -5  10   4      269.46      270.99      9.36 o 
  -4  10   4        6.24        1.99      5.26 o 
  -3  10   4      840.26      834.16     19.21 o 
  -2  10   4     2199.87     2113.49     40.61 o 
  -1  10   4       39.35       35.00      5.38 o 
   0  10   4     1984.78     2017.94     20.86 o 
   1  10   4     2794.88     2789.02     27.14 o 
   2  10   4     2255.13     2146.55     24.58 o 
   3  10   4     1189.63     1219.30     28.26 o 
   4  10   4     2940.24     2647.54     55.87 o 
   5  10   4      256.02      276.07     10.15 o 
   6  10   4      263.47      236.17      9.78 o 
   7  10   4      209.03      200.41     11.52 o 
   8  10   4        8.95        1.30      8.00 o 
   9  10   4      362.95      442.82     16.73 o 
  10  10   4       27.11       51.88     11.14 o 
 -10  11   4      283.16      327.95     17.96 o 
  -9  11   4       67.96       68.56     12.47 o 
  -8  11   4       40.40       43.83      9.83 o 
  -7  11   4      136.34      124.76     10.62 o 
  -6  11   4      518.87      496.53     15.27 o 
  -5  11   4      218.38      226.09      9.38 o 
  -4  11   4        8.77       34.29      6.87 o 
  -3  11   4       62.36       84.23      7.69 o 
  -2  11   4      161.22      208.74      8.39 o 
  -1  11   4        2.85       31.14      5.93 o 
   0  11   4        1.17       24.52      5.01 o 
   1  11   4      171.98      168.81      6.50 o 
   2  11   4       80.71      121.22     12.48 o 
   3  11   4      145.43      175.71     11.04 o 
   4  11   4       62.11       71.25      9.06 o 
   5  11   4      376.28      355.48     11.27 o 
   6  11   4       89.06      104.53      8.60 o 
   7  11   4      234.76      225.62     10.87 o 
   8  11   4       52.17       75.24      9.99 o 
   9  11   4        1.19       -1.60     10.52 o 
  -9  12   4       22.33        7.60     10.89 o 
  -8  12   4      694.06      654.80     30.54 o 
  -7  12   4      378.71      382.41     15.38 o 
  -6  12   4       10.49       39.70      9.17 o 
  -5  12   4      205.36      229.97     11.41 o 
  -4  12   4       50.55       59.40      8.34 o 
  -3  12   4        6.66       22.61      7.45 o 
  -2  12   4       19.44       45.46      8.32 o 
  -1  12   4      148.39      199.64      8.88 o 
   0  12   4     1045.58     1045.15     17.16 o 
   1  12   4     1274.98     1309.58     18.41 o 
   2  12   4      793.21      756.29     13.87 o 
   3  12   4      330.16      335.31     10.03 o 
   4  12   4      724.76      731.22     15.79 o 
   5  12   4        0.37       12.83      7.82 o 
   6  12   4      232.52      214.26     10.39 o 
   7  12   4       70.74       83.33      9.53 o 
   8  12   4      105.74      130.95     10.77 o 
   9  12   4      346.99      301.65     16.08 o 
  -9  13   4       59.31       85.96     27.33 o 
  -8  13   4      232.50      240.98     16.11 o 
  -7  13   4      616.00      668.32     23.02 o 
  -6  13   4     1059.35     1104.26     23.52 o 
  -5  13   4       25.65       38.79     10.83 o 
  -4  13   4      340.86      377.92     13.64 o 
  -3  13   4      313.20      303.39     16.51 o 
  -2  13   4      105.04       90.65      7.93 o 
  -1  13   4        6.33       15.76      9.71 o 
   0  13   4       61.02       59.04      7.40 o 
   1  13   4      103.96      117.62      7.98 o 
   2  13   4      713.27      691.20     18.92 o 
   3  13   4      326.96      293.72      9.91 o 
   4  13   4       33.49       60.53      8.12 o 
   5  13   4      108.73      106.77      9.35 o 
   6  13   4      229.17      255.91     18.14 o 
   7  13   4      156.23      161.45     11.04 o 
   8  13   4       14.32       26.73     13.08 o 
  -8  14   4      178.09      215.98     22.04 o 
  -7  14   4      306.28      307.20     22.92 o 
  -6  14   4      119.31      114.10     17.32 o 
  -5  14   4      499.65      529.67     24.94 o 
  -4  14   4       30.35       33.56     10.83 o 
  -3  14   4      195.67      204.29     13.55 o 
  -2  14   4      632.11      601.57     26.52 o 
  -1  14   4       93.09      111.83     11.03 o 
   0  14   4      195.99      233.50     14.56 o 
   1  14   4       35.73       64.07      8.59 o 
   2  14   4      310.51      343.44     12.28 o 
   3  14   4       35.05       71.49      8.77 o 
   4  14   4      243.38      231.94     11.19 o 
   5  14   4       29.91       45.38      9.22 o 
   6  14   4      103.40      101.87     10.48 o 
   7  14   4      265.50      272.12     15.02 o 
  -6  15   4       12.90       28.21     22.92 o 
  -5  15   4      328.66      351.84     42.32 o 
  -4  15   4      881.91      854.42     29.92 o 
  -3  15   4        4.29       19.04     11.51 o 
  -2  15   4     1900.73     1924.96     39.38 o 
  -1  15   4      292.00      293.33     15.27 o 
   0  15   4     2263.27     2438.14     37.23 o 
   1  15   4     1210.53     1185.98     23.78 o 
   2  15   4     3295.25     3478.92     47.82 o 
   3  15   4     2398.26     2331.09     54.82 o 
   4  15   4     1439.30     1450.28     41.34 o 
   5  15   4     1033.77      994.72     24.94 o 
   6  15   4      453.25      547.00     29.12 o 
  -3  16   4      423.63      455.82     19.95 o 
  -2  16   4       54.84       75.15     13.55 o 
  -1  16   4      517.28      536.84     21.61 o 
   0  16   4       41.27       53.80     13.55 o 
   1  16   4       10.37       29.56     12.53 o 
   2  16   4       27.70       43.46     10.78 o 
   3  16   4       33.35       45.84     12.53 o 
   4  16   4       11.48        3.53     21.16 o 
   1  17   4      121.45      148.11     28.21 o 
 -13   1   5       43.63       23.05     11.41 o 
 -12   1   5       23.94       45.20      9.99 o 
 -11   1   5      208.35      241.74     12.98 o 
 -10   1   5      291.06      309.27     11.21 o 
  -9   1   5       15.23       12.86      5.12 o 
  -8   1   5      567.44      521.95     10.30 o 
  -7   1   5      483.54      512.08     17.48 o 
  -6   1   5      828.09      903.34     31.74 o 
  -5   1   5     1758.03     1852.47     17.01 o 
  -4   1   5      215.73      231.36      4.85 o 
  -3   1   5     1265.87     1180.51     21.08 o 
  -2   1   5      221.04      184.78      5.84 o 
  -1   1   5     2152.72     2441.94     35.49 o 
   0   1   5    22402.64    22077.93    168.83 o 
   1   1   5      483.62      602.32      6.48 o 
   2   1   5      870.78      908.31     31.79 o 
   3   1   5       74.53      123.80      8.97 o 
   4   1   5      531.68      632.85      8.32 o 
   5   1   5     1555.07     1523.87     15.12 o 
   6   1   5      122.20      208.32      7.66 o 
   7   1   5      154.30      173.05      6.99 o 
   8   1   5     2814.36     2655.12     51.12 o 
   9   1   5      651.40      645.98     13.71 o 
  10   1   5      170.63      175.00      9.36 o 
  11   1   5      390.90      418.20     13.26 o 
  12   1   5        1.86       17.49      9.32 o 
  13   1   5       12.70       17.63     21.16 o 
 -13   2   5       85.89      102.60     13.96 o 
 -12   2   5      760.64      808.20     21.02 o 
 -11   2   5     1571.65     1516.19     23.75 o 
 -10   2   5        4.08       23.86      6.67 o 
  -9   2   5     6177.18     5897.67     64.34 o 
  -8   2   5      197.03      213.59      8.90 o 
  -7   2   5     2020.07     2006.93     20.69 o 
  -6   2   5       42.61       78.41      7.08 o 
  -5   2   5     2501.30     2414.59     22.90 o 
  -4   2   5      265.14      291.53     12.55 o 
  -3   2   5       73.38       96.63      2.79 o 
  -2   2   5     2730.08     2757.34     54.48 o 
  -1   2   5     1216.08     1408.71     17.58 o 
   0   2   5     8909.53     8466.84     66.06 o 
   1   2   5      281.93      264.70      5.65 o 
   2   2   5       49.22       60.40      4.04 o 
   3   2   5      762.62      889.86     13.41 o 
   4   2   5       64.18       68.20      2.69 o 
   5   2   5      921.41      910.22     20.08 o 
   6   2   5      363.28      339.99      6.97 o 
   7   2   5     6549.13     6241.33     60.16 o 
   8   2   5      277.64      287.24      9.68 o 
   9   2   5      370.73      362.55     11.09 o 
  10   2   5      167.75      138.83      8.78 o 
  11   2   5      180.60      192.68     10.39 o 
  12   2   5       33.02       46.94      9.64 o 
  13   2   5      515.64      581.85     37.03 o 
 -13   3   5      187.10      232.73     16.89 o 
 -12   3   5       16.75       24.04     11.13 o 
 -11   3   5        9.13       23.87      8.33 o 
 -10   3   5     1423.52     1354.69     21.57 o 
  -9   3   5     1421.61     1447.07     34.79 o 
  -8   3   5      167.27      150.50      7.09 o 
  -7   3   5     3059.55     3042.92     31.99 o 
  -6   3   5      961.85      938.50     11.71 o 
  -5   3   5      102.24      112.86      6.75 o 
  -4   3   5     3693.72     3456.02     28.88 o 
  -3   3   5      118.73      181.68      6.43 o 
  -2   3   5     5390.12     5504.76     43.87 o 
  -1   3   5      159.83      209.83      4.12 o 
   0   3   5     7589.76     7621.46     69.31 o 
   1   3   5     2840.91     2790.30     36.25 o 
   2   3   5    21390.68    22310.51    171.24 o 
   3   3   5      740.22      703.28      8.92 o 
   4   3   5     6511.77     6912.20     48.13 o 
   5   3   5     3736.12     3760.06     31.49 o 
   6   3   5     3252.43     3157.36     41.21 o 
   7   3   5      506.87      520.20     10.87 o 
   8   3   5     1931.30     1801.31     23.85 o 
   9   3   5       37.17       56.48      7.48 o 
  10   3   5       71.52       94.01      9.75 o 
  11   3   5      576.76      627.94     17.08 o 
  12   3   5        5.30       -5.16      8.98 o 
 -13   4   5        3.59       32.88     13.62 o 
 -12   4   5      131.26      113.96     11.45 o 
 -11   4   5      213.00      219.94     18.58 o 
 -10   4   5      458.25      454.53     22.90 o 
  -9   4   5      214.56      231.16     10.60 o 
  -8   4   5      280.10      325.12     16.03 o 
  -7   4   5       45.83       70.83      5.08 o 
  -6   4   5     1072.30     1153.02     20.73 o 
  -5   4   5     3064.01     2919.32     30.49 o 
  -4   4   5        1.52       28.18      2.57 o 
  -3   4   5      658.96      524.50     18.66 o 
  -2   4   5       19.08       75.38      6.91 o 
  -1   4   5    12795.68    12220.43     99.63 o 
   0   4   5       56.67       94.30      3.21 o 
   1   4   5      921.44      713.52     22.83 o 
   2   4   5       24.12       59.67      4.45 o 
   3   4   5     1928.52     1743.99     36.16 o 
   4   4   5       46.38       52.89      4.36 o 
   5   4   5      611.21      636.99     21.42 o 
   6   4   5     1487.75     1430.34     17.16 o 
   7   4   5      857.00      826.94     22.57 o 
   8   4   5      707.60      756.52     22.76 o 
   9   4   5       74.81       64.14      7.34 o 
  10   4   5     1007.17     1037.05     18.78 o 
  11   4   5      131.26      122.57      9.82 o 
  12   4   5       58.05       62.99     11.96 o 
 -13   5   5      168.97      213.35     24.68 o 
 -12   5   5      450.55      422.90     16.26 o 
 -11   5   5      643.50      658.80     17.71 o 
 -10   5   5      632.48      642.83     19.60 o 
  -9   5   5       42.32       44.64      8.00 o 
  -8   5   5     1881.73     1802.40     32.99 o 
  -7   5   5       54.38       76.57      6.05 o 
  -6   5   5     3738.27     3787.21     49.98 o 
  -5   5   5       44.28       69.21      3.57 o 
  -4   5   5     2301.88     2348.46     20.87 o 
  -3   5   5     2048.95     2064.71     18.42 o 
  -2   5   5     1292.63     1202.15     15.41 o 
  -1   5   5     1183.52     1237.57     39.47 o 
   0   5   5      268.74      283.47      9.33 o 
   1   5   5      380.41      351.16      7.80 o 
   2   5   5      429.28      530.67     49.47 o 
   3   5   5      402.45      401.57     20.13 o 
   4   5   5     1408.82     1383.80     13.91 o 
   5   5   5        6.54       29.91      3.93 o 
   6   5   5      524.39      513.45      9.63 o 
   7   5   5        6.81       11.42      4.86 o 
   8   5   5      999.16      973.13     27.14 o 
   9   5   5      292.16      295.43     11.73 o 
  10   5   5     1091.09     1094.01     23.14 o 
  11   5   5      184.72      205.10     13.14 o 
  12   5   5       79.93       79.78     19.09 o 
 -12   6   5      111.79      136.32     11.98 o 
 -11   6   5      368.13      352.13     14.38 o 
 -10   6   5      207.03      237.24     12.72 o 
  -9   6   5     1253.74     1245.02     22.31 o 
  -8   6   5       59.27       61.99      6.71 o 
  -7   6   5     1601.64     1526.17     19.45 o 
  -6   6   5     1095.22     1062.06     22.04 o 
  -5   6   5      639.49      658.93     10.78 o 
  -4   6   5        2.06        5.87      2.83 o 
  -3   6   5     3661.27     3655.87     30.86 o 
  -2   6   5      124.50      177.88      6.00 o 
  -1   6   5     1640.48     1631.25     16.57 o 
   0   6   5       37.64       55.84      4.15 o 
   1   6   5     1089.34     1175.88     18.93 o 
   2   6   5     4187.87     4116.95     38.97 o 
   3   6   5     5225.32     5213.40     70.78 o 
   4   6   5     1711.67     1660.02     21.34 o 
   5   6   5     1917.49     1933.56     24.36 o 
   6   6   5      594.53      560.64     12.70 o 
   7   6   5     1312.51     1325.02     39.05 o 
   8   6   5      977.29      912.64     19.03 o 
   9   6   5     1094.67      997.36     20.89 o 
  10   6   5        9.50        7.92      9.86 o 
  11   6   5        4.61       -8.56     10.30 o 
  12   6   5        2.23       -8.82     29.97 o 
 -12   7   5        3.61        4.83     10.55 o 
 -11   7   5      549.34      545.29     17.55 o 
 -10   7   5      537.22      587.55     17.70 o 
  -9   7   5      317.01      290.56     12.21 o 
  -8   7   5        2.67       24.62      6.56 o 
  -7   7   5     1186.61     1134.03     26.13 o 
  -6   7   5      166.65      187.54      6.73 o 
  -5   7   5       74.63      110.74      9.95 o 
  -4   7   5       33.75       44.98      3.53 o 
  -3   7   5        7.60       55.16      3.95 o 
  -2   7   5     3184.32     3177.36     29.44 o 
  -1   7   5      299.96      307.48      7.06 o 
   0   7   5      840.19      840.07     18.05 o 
   1   7   5        2.36       34.31      3.71 o 
   2   7   5       50.66       72.00      4.16 o 
   3   7   5      527.61      581.26     10.76 o 
   4   7   5      183.29      220.39      6.53 o 
   5   7   5       54.03       51.14      5.99 o 
   6   7   5      478.15      427.04     10.98 o 
   7   7   5     1592.04     1503.98     52.90 o 
   8   7   5      334.93      334.65     14.86 o 
   9   7   5      317.53      331.96     13.38 o 
  10   7   5       16.69       49.77     11.14 o 
  11   7   5        2.23        2.83     11.21 o 
 -12   8   5        9.13        4.67     12.13 o 
 -11   8   5       17.56        4.03      9.95 o 
 -10   8   5       78.76       89.62     15.02 o 
  -9   8   5      164.32      167.89     21.89 o 
  -8   8   5      834.44      857.18     16.43 o 
  -7   8   5      367.06      337.15     11.04 o 
  -6   8   5      958.48      972.64     24.18 o 
  -5   8   5        5.64       11.85      5.21 o 
  -4   8   5      172.47      202.88     13.27 o 
  -3   8   5      241.19      278.60     10.18 o 
  -2   8   5      492.82      479.27     12.22 o 
  -1   8   5      454.54      521.83     11.61 o 
   0   8   5       19.27       52.93      8.29 o 
   1   8   5     2465.40     2324.02     29.11 o 
   2   8   5       87.00      121.20      5.22 o 
   3   8   5      923.73      979.67     14.05 o 
   4   8   5     1952.52     1849.59     21.59 o 
   5   8   5      231.69      238.70     14.52 o 
   6   8   5      893.44      865.00     15.81 o 
   7   8   5        0.06       -4.72      6.90 o 
   8   8   5       88.63       89.89      9.76 o 
   9   8   5      113.41      142.54     11.02 o 
  10   8   5        1.56       -5.08     10.24 o 
  11   8   5      349.27      363.91     16.66 o 
 -11   9   5        5.16       10.90     12.53 o 
 -10   9   5      380.29      428.31     19.13 o 
  -9   9   5      236.42      250.92     14.65 o 
  -8   9   5      535.39      566.42     31.30 o 
  -7   9   5     1104.34     1048.42     20.68 o 
  -6   9   5     1725.19     1595.64     25.89 o 
  -5   9   5     1034.94     1030.97     40.33 o 
  -4   9   5      157.15      172.93      7.54 o 
  -3   9   5       61.27      101.32      9.10 o 
  -2   9   5     2168.30     2192.88     22.42 o 
  -1   9   5       37.73       34.80      4.56 o 
   0   9   5      487.80      481.18     20.11 o 
   1   9   5      107.11      140.37     12.30 o 
   2   9   5     2172.81     2172.45     22.40 o 
   3   9   5      794.27      757.63     12.51 o 
   4   9   5      114.01      143.48      8.28 o 
   5   9   5      300.49      268.05      9.49 o 
   6   9   5       97.84      127.59      8.24 o 
   7   9   5      155.88      175.08      9.35 o 
   8   9   5      134.35      153.90     10.83 o 
   9   9   5      449.76      470.44     16.56 o 
  10   9   5      170.99      201.87     14.06 o 
 -11  10   5       97.93       86.65     17.45 o 
 -10  10   5      990.90      985.33     27.64 o 
  -9  10   5      193.16      218.74     19.62 o 
  -8  10   5      716.38      673.78     21.45 o 
  -7  10   5     1525.78     1507.70     26.53 o 
  -6  10   5       73.37       79.98      9.40 o 
  -5  10   5     1827.64     1724.41     24.06 o 
  -4  10   5      372.85      407.38     18.87 o 
  -3  10   5     1167.58     1120.09     17.65 o 
  -2  10   5       55.94       70.65      5.57 o 
  -1  10   5     1955.24     1809.63     21.42 o 
   0  10   5       10.38       45.16      4.92 o 
   1  10   5     1102.18     1046.75     13.84 o 
   2  10   5     1953.12     1828.54     20.14 o 
   3  10   5     6469.56     6211.09     62.13 o 
   4  10   5        4.53       10.91      5.74 o 
   5  10   5     1031.02      923.96     19.92 o 
   6  10   5       49.16       64.61      8.75 o 
   7  10   5      293.62      291.42     11.14 o 
   8  10   5      160.77      192.63     11.91 o 
   9  10   5      902.66      867.64     21.92 o 
  10  10   5      207.09      236.59     16.11 o 
 -10  11   5      243.75      239.50     17.36 o 
  -9  11   5       23.79       30.60     10.68 o 
  -8  11   5      628.11      648.92     18.72 o 
  -7  11   5      351.30      346.70     13.35 o 
  -6  11   5      378.77      381.90     13.99 o 
  -5  11   5     1845.81     1750.46     27.64 o 
  -4  11   5      528.90      540.79     13.21 o 
  -3  11   5      619.39      585.15     15.46 o 
  -2  11   5     2823.26     2712.50     36.85 o 
  -1  11   5      653.44      626.74     11.78 o 
   0  11   5      814.42      826.68     12.41 o 
   1  11   5      647.46      602.54     12.72 o 
   2  11   5     1876.27     1894.19     23.07 o 
   3  11   5     1499.26     1480.10     19.69 o 
   4  11   5     1841.22     1823.79     25.43 o 
   5  11   5     1023.13     1001.71     26.25 o 
   6  11   5      794.25      785.10     16.56 o 
   7  11   5     1483.04     1457.28     23.55 o 
   8  11   5      898.78      900.00     21.63 o 
   9  11   5      257.10      291.46     16.13 o 
  -9  12   5       44.91       52.96     11.78 o 
  -8  12   5       16.60       19.49     10.43 o 
  -7  12   5     1042.76     1046.36     22.85 o 
  -6  12   5      226.70      269.48     12.67 o 
  -5  12   5     1621.22     1616.46     27.72 o 
  -4  12   5       69.11       62.68      8.93 o 
  -3  12   5     1235.03     1279.20     26.72 o 
  -2  12   5      229.52      218.89     14.76 o 
  -1  12   5     2574.35     2550.19     35.90 o 
   0  12   5       73.52       89.34      6.33 o 
   1  12   5      865.44      901.84     13.75 o 
   2  12   5       80.90       74.91      7.23 o 
   3  12   5      356.19      404.72     13.40 o 
   4  12   5       69.86       65.06      8.24 o 
   5  12   5      217.17      233.94     14.25 o 
   6  12   5       71.72       75.71      8.63 o 
   7  12   5       37.15       53.50      9.44 o 
   8  12   5       42.50       37.15      9.78 o 
  -9  13   5        0.28        1.57     17.32 o 
  -8  13   5      913.00      987.96     23.91 o 
  -7  13   5      222.83      269.60     13.83 o 
  -6  13   5     1060.63     1082.99     28.77 o 
  -5  13   5      193.21      216.05     13.89 o 
  -4  13   5     1484.98     1454.30     27.23 o 
  -3  13   5      379.56      397.64     14.06 o 
  -2  13   5      350.87      343.01     13.23 o 
  -1  13   5      298.74      291.87     11.78 o 
   0  13   5      210.51      213.93      9.64 o 
   1  13   5       56.00       59.60      8.50 o 
   2  13   5      225.87      227.46     11.96 o 
   3  13   5        1.33        0.01      7.03 o 
   4  13   5        7.24       23.29      8.29 o 
   5  13   5        5.11       -5.50     12.19 o 
   6  13   5      122.80      119.42     12.35 o 
   7  13   5       38.99       45.77     10.01 o 
   8  13   5      180.75      159.61     14.49 o 
  -7  14   5        2.64        7.55     15.25 o 
  -6  14   5      506.98      460.77     24.29 o 
  -5  14   5       21.41       20.01     14.30 o 
  -4  14   5      479.29      500.24     20.87 o 
  -3  14   5      594.59      539.64     19.88 o 
  -2  14   5       89.51       78.31      9.99 o 
  -1  14   5      151.70      190.44     11.61 o 
   0  14   5      118.43      138.59     10.74 o 
   1  14   5     2307.76     2298.67     44.49 o 
   2  14   5      736.96      755.04     16.54 o 
   3  14   5     1615.78     1589.83     23.00 o 
   4  14   5      908.17      899.89     21.62 o 
   5  14   5      376.88      403.17     18.40 o 
   6  14   5      535.66      506.48     16.22 o 
   7  14   5      975.35      975.32     40.79 o 
  -5  15   5      186.34      174.97     19.95 o 
  -4  15   5      144.19      149.45     14.57 o 
  -3  15   5        1.72       21.63     11.77 o 
  -2  15   5       83.39       95.97     12.87 o 
  -1  15   5       33.87       34.66     12.44 o 
   0  15   5      122.13      147.79     11.57 o 
   1  15   5        3.80       22.10     12.47 o 
   2  15   5        1.81       51.02     10.39 o 
   3  15   5       81.08       93.51     11.21 o 
   4  15   5        4.52       32.34     10.13 o 
   5  15   5       51.76       50.09     10.32 o 
  -3  16   5       82.13      112.84     24.68 o 
  -2  16   5       75.86       97.69     14.84 o 
  -1  16   5        6.88       42.62     13.55 o 
   0  16   5       38.09       35.60     12.87 o 
   1  16   5       21.12       44.21     13.89 o 
   2  16   5      421.44      444.03     19.66 o 
   4  16   5      137.54      109.32     24.68 o 
 -13   0   6      263.40      270.57     21.79 o 
 -12   0   6        3.35       16.02     14.81 o 
 -11   0   6      170.82      181.76     16.80 o 
 -10   0   6       78.96       51.62     12.28 o 
  -9   0   6      104.38      111.98     20.28 o 
  -8   0   6       63.06       90.58      8.02 o 
  -7   0   6      631.09      631.50     12.95 o 
  -6   0   6     1009.08     1000.00     16.08 o 
  -5   0   6       58.10       66.34      6.36 o 
  -4   0   6    12376.71    12677.21    139.47 o 
  -3   0   6      503.27      394.74      7.81 o 
  -2   0   6     2723.37     2986.32     40.49 o 
  -1   0   6    39107.86    37391.55    619.83 o 
   0   0   6      141.93      239.83      8.41 o 
   1   0   6     9770.09     9877.60    126.40 o 
   2   0   6       66.82       55.42      3.82 o 
   3   0   6     7472.78     7543.17    240.82 o 
   4   0   6     2447.55     2531.51     48.61 o 
   5   0   6     9662.63     9796.74    107.08 o 
   6   0   6     3956.71     3962.03     55.91 o 
   7   0   6      800.60      822.93     18.17 o 
   8   0   6     4099.20     3987.63     58.27 o 
   9   0   6      546.45      495.43     20.32 o 
  10   0   6     1473.73     1558.79     36.64 o 
  11   0   6      101.74       90.48     17.63 o 
  12   0   6      432.66      494.48     24.10 o 
 -13   1   6       84.94      111.28     13.14 o 
 -12   1   6      351.49      380.29     16.38 o 
 -11   1   6      309.51      351.18     18.83 o 
 -10   1   6      286.42      287.43     11.78 o 
  -9   1   6      426.58      460.35     14.02 o 
  -8   1   6     1647.82     1590.47     31.57 o 
  -7   1   6      136.57      146.39      4.91 o 
  -6   1   6     4014.27     3923.67     33.21 o 
  -5   1   6      213.78      178.00      4.47 o 
  -4   1   6      918.82      897.53     11.22 o 
  -3   1   6     7083.40     7502.87     63.88 o 
  -2   1   6     3295.18     3171.75     28.47 o 
  -1   1   6      161.04      165.53      5.60 o 
   0   1   6      413.19      536.42      8.96 o 
   1   1   6      939.45     1065.21     23.91 o 
   2   1   6     1488.86     1569.32     16.97 o 
   3   1   6     1350.87     1268.69     13.27 o 
   4   1   6     1705.44     1728.96     27.47 o 
   5   1   6       80.63       75.36      3.10 o 
   6   1   6      232.85      249.37     13.31 o 
   7   1   6      547.83      538.72     15.61 o 
   8   1   6      555.82      541.50     17.25 o 
   9   1   6       39.57       53.24      7.09 o 
  10   1   6     1093.00     1086.04     22.58 o 
  11   1   6       58.45       57.51      9.58 o 
  12   1   6      406.03      396.06     15.19 o 
 -13   2   6       38.16       57.61     18.15 o 
 -12   2   6       92.11      117.40     12.06 o 
 -11   2   6      662.34      691.28     22.90 o 
 -10   2   6      121.63      157.24     10.89 o 
  -9   2   6     1776.23     1770.92     28.98 o 
  -8   2   6      378.50      402.07     10.87 o 
  -7   2   6     1826.06     1741.52     22.18 o 
  -6   2   6     3127.20     3130.76     27.30 o 
  -5   2   6     2009.33     1950.15     22.09 o 
  -4   2   6      976.21      973.26     47.92 o 
  -3   2   6     5051.25     5198.67     69.26 o 
  -2   2   6     1331.26     1486.58     14.93 o 
  -1   2   6     2743.92     2986.89     24.84 o 
   0   2   6      579.11      714.90      7.70 o 
   1   2   6      487.46      534.47     11.41 o 
   2   2   6     1681.82     1580.01     44.07 o 
   3   2   6     1306.40     1330.52     12.80 o 
   4   2   6      981.57      922.22      9.52 o 
   5   2   6      262.72      306.78     12.17 o 
   6   2   6       38.36       59.34      5.21 o 
   7   2   6     1669.08     1567.96     19.26 o 
   8   2   6      404.80      402.85     11.01 o 
   9   2   6     2233.98     2115.56     27.93 o 
  10   2   6       70.05       93.39      9.16 o 
  11   2   6      438.09      389.97     28.77 o 
  12   2   6      168.91      174.53     13.46 o 
 -13   3   6      178.24      245.80     23.94 o 
 -12   3   6       15.57       20.04     11.53 o 
 -11   3   6      351.01      391.77     14.60 o 
 -10   3   6      291.86      284.48     10.41 o 
  -9   3   6        1.03       18.63      6.42 o 
  -8   3   6     1640.13     1538.73     25.69 o 
  -7   3   6       10.18       23.84      4.60 o 
  -6   3   6      111.75      175.26      5.66 o 
  -5   3   6      924.74      932.00     29.91 o 
  -4   3   6      554.64      566.32      7.21 o 
  -3   3   6      377.30      388.73     28.33 o 
  -2   3   6       61.93      126.56      7.12 o 
  -1   3   6       33.94       52.76      2.19 o 
   0   3   6     7327.00     7183.48     56.63 o 
   1   3   6       23.54       68.76      5.08 o 
   2   3   6     7603.69     7526.76     59.31 o 
   3   3   6     1837.28     1838.12     26.49 o 
   4   3   6      349.40      391.55      5.68 o 
   5   3   6      743.86      682.96      8.27 o 
   6   3   6       11.41       45.11      4.60 o 
   7   3   6      207.80      244.47     15.81 o 
   8   3   6      633.85      574.37     18.47 o 
   9   3   6       85.77       89.26      7.72 o 
  10   3   6      386.93      426.34     19.61 o 
  11   3   6      529.67      557.04     15.30 o 
  12   3   6      385.15      434.73     27.23 o 
 -13   4   6      120.11      166.24     25.57 o 
 -12   4   6       27.94       37.66     13.02 o 
 -11   4   6       48.67       58.22     12.13 o 
 -10   4   6        2.68        9.87      8.18 o 
  -9   4   6       60.89       71.94      7.37 o 
  -8   4   6      205.17      196.90      7.67 o 
  -7   4   6      729.61      713.62     21.73 o 
  -6   4   6      498.01      494.91     10.73 o 
  -5   4   6      156.06      188.67      6.07 o 
  -4   4   6      956.20     1001.93     26.50 o 
  -3   4   6      238.89      300.88      5.71 o 
  -2   4   6      139.05      182.02     10.58 o 
  -1   4   6      995.93      982.19      9.91 o 
   0   4   6       76.69       71.56      5.70 o 
   1   4   6      160.93      212.32      4.04 o 
   2   4   6     1647.59     1739.75     42.98 o 
   3   4   6      240.93      256.18      5.18 o 
   4   4   6     1700.01     1749.65     14.36 o 
   5   4   6      617.26      653.67     19.20 o 
   6   4   6       12.70       27.58      6.31 o 
   7   4   6      107.81      132.58      7.03 o 
   8   4   6     1163.12     1132.46     19.07 o 
   9   4   6       82.19       99.15      8.09 o 
  10   4   6        0.06        3.47      9.01 o 
  11   4   6       83.63       80.36     11.17 o 
  12   4   6      118.58      114.53     13.00 o 
 -13   5   6        6.07       22.92     22.92 o 
 -12   5   6       44.32       53.97     13.02 o 
 -11   5   6       25.94       32.15     10.04 o 
 -10   5   6      138.02      151.20     10.31 o 
  -9   5   6      133.19      154.87      8.78 o 
  -8   5   6       85.86      111.34      6.73 o 
  -7   5   6       87.90      104.10      7.63 o 
  -6   5   6       67.62       81.47      6.60 o 
  -5   5   6      140.25      166.72      7.04 o 
  -4   5   6      316.73      435.07      8.38 o 
  -3   5   6       10.63       21.46      2.60 o 
  -2   5   6     1835.72     1747.28     16.00 o 
  -1   5   6      105.90      156.99     11.62 o 
   0   5   6     5401.81     5214.65     45.34 o 
   1   5   6      294.55      310.15      9.45 o 
   2   5   6     2246.60     2336.61     23.11 o 
   3   5   6       13.72       40.88      2.85 o 
   4   5   6      965.45      928.84     22.49 o 
   5   5   6      322.71      350.72     14.87 o 
   6   5   6      313.83      305.12      9.36 o 
   7   5   6      126.63      142.06     10.18 o 
   8   5   6      245.69      261.42     18.32 o 
   9   5   6      752.66      712.18     18.00 o 
  10   5   6       14.76        1.84      9.23 o 
  11   5   6       12.12       -7.60     10.16 o 
  12   5   6      109.43      130.48     29.97 o 
 -12   6   6      407.54      431.18     22.67 o 
 -11   6   6      563.38      574.52     32.58 o 
 -10   6   6      854.96      840.41     19.68 o 
  -9   6   6     2105.01     2059.90     31.37 o 
  -8   6   6      385.00      397.26     11.63 o 
  -7   6   6     4074.62     3989.39     41.17 o 
  -6   6   6       80.78      121.28      7.59 o 
  -5   6   6     3484.57     3411.13     55.05 o 
  -4   6   6      241.24      265.85      6.60 o 
  -3   6   6     1148.08     1105.58     16.24 o 
  -2   6   6     2851.60     2918.91     39.44 o 
  -1   6   6      644.38      626.68      8.76 o 
   0   6   6        0.04       64.20      5.17 o 
   1   6   6      593.71      649.82     11.87 o 
   2   6   6     1271.26     1252.75     19.32 o 
   3   6   6      567.79      582.23     17.25 o 
   4   6   6      118.37      150.85     13.63 o 
   5   6   6       11.68       27.00      5.58 o 
   6   6   6      750.70      704.73     18.04 o 
   7   6   6     1930.17     1958.88     30.15 o 
   8   6   6      191.64      148.03      9.83 o 
   9   6   6     1308.44     1301.01     24.74 o 
  10   6   6       74.33       47.15     10.78 o 
  11   6   6      329.73      343.34     15.86 o 
 -12   7   6      134.57      149.14     17.79 o 
 -11   7   6        5.30       -3.21      9.65 o 
 -10   7   6      916.89      958.10     35.88 o 
  -9   7   6       34.12       40.93      8.32 o 
  -8   7   6     1048.06     1013.64     17.73 o 
  -7   7   6      138.18      139.10      7.82 o 
  -6   7   6      878.59      865.39     17.42 o 
  -5   7   6     4589.83     4528.26     45.14 o 
  -4   7   6     1523.19     1471.16     21.68 o 
  -3   7   6     4666.35     4564.92     44.82 o 
  -2   7   6     3884.70     3825.68     34.83 o 
  -1   7   6     1865.94     1846.27     28.70 o 
   0   7   6      941.12     1001.74     19.94 o 
   1   7   6      505.25      512.55      9.24 o 
   2   7   6     5128.21     5115.47     53.26 o 
   3   7   6      775.99      802.24     14.60 o 
   4   7   6     2133.75     2060.93     21.34 o 
   5   7   6     1628.39     1533.94     21.36 o 
   6   7   6     3582.75     3379.70     39.43 o 
   7   7   6     2680.96     2462.86     43.41 o 
   8   7   6     3773.27     3597.24     84.49 o 
   9   7   6      795.83      748.09     29.01 o 
  10   7   6      109.12       96.99     10.99 o 
  11   7   6       29.91       26.74     11.82 o 
 -12   8   6        2.03        1.76     21.16 o 
 -11   8   6        9.64        2.22     12.58 o 
 -10   8   6       40.41       78.39     12.36 o 
  -9   8   6       19.07       38.58     10.74 o 
  -8   8   6      246.50      269.87     12.06 o 
  -7   8   6       19.61       23.51      7.68 o 
  -6   8   6     2304.40     2156.82     31.61 o 
  -5   8   6     1217.90     1222.44     16.97 o 
  -4   8   6      359.26      353.16     18.40 o 
  -3   8   6     3943.51     3851.77     40.36 o 
  -2   8   6      468.56      453.96      9.33 o 
  -1   8   6     5596.07     5465.21     48.58 o 
   0   8   6      623.96      602.76     16.56 o 
   1   8   6     9240.77     8961.53     82.47 o 
   2   8   6      550.00      511.97      9.27 o 
   3   8   6     3887.12     3708.33     37.16 o 
   4   8   6      562.98      517.17     12.06 o 
   5   8   6     1416.10     1368.18     20.29 o 
   6   8   6      267.26      294.42     14.46 o 
   7   8   6      117.21      129.12      8.47 o 
   8   8   6       28.67       29.80      9.57 o 
   9   8   6      112.00       94.21     11.14 o 
  10   8   6      677.29      776.66     21.15 o 
 -11   9   6      492.59      513.80     21.86 o 
 -10   9   6     1950.34     1893.64     38.10 o 
  -9   9   6      352.74      385.87     14.95 o 
  -8   9   6     3296.90     3149.15     44.17 o 
  -7   9   6        2.30        1.22      7.86 o 
  -6   9   6     2298.73     2130.34     31.87 o 
  -5   9   6      922.23      847.80     15.51 o 
  -4   9   6     4915.18     4778.71     47.94 o 
  -3   9   6      174.54      181.14      8.02 o 
  -2   9   6     2189.48     2100.11     24.11 o 
  -1   9   6     1894.64     1889.87     27.64 o 
   0   9   6     1167.60     1117.15     15.16 o 
   1   9   6     2765.04     2697.43     31.35 o 
   2   9   6      605.97      634.56     15.11 o 
   3   9   6      108.74      108.74      5.81 o 
   4   9   6       23.62       35.46      5.89 o 
   5   9   6       13.82        8.70      6.15 o 
   6   9   6      431.36      412.38     12.53 o 
   7   9   6       10.17       11.27      7.23 o 
   8   9   6      452.22      461.57     16.26 o 
   9   9   6        0.32        3.19      9.95 o 
  10   9   6      277.95      319.51     16.08 o 
 -11  10   6       77.38       77.58     24.68 o 
 -10  10   6       99.71      140.97     15.20 o 
  -9  10   6      267.24      290.47     13.94 o 
  -8  10   6       10.35        3.15      9.23 o 
  -7  10   6      159.03      142.14     14.51 o 
  -6  10   6      732.89      689.17     18.77 o 
  -5  10   6      158.80      155.42     13.55 o 
  -4  10   6      986.37      912.50     16.14 o 
  -3  10   6      310.42      318.67     15.56 o 
  -2  10   6     1713.59     1622.38     50.63 o 
  -1  10   6      605.52      590.28     13.21 o 
   0  10   6      526.06      492.94     18.44 o 
   1  10   6      632.07      664.94     11.14 o 
   2  10   6      119.63      119.06      6.11 o 
   3  10   6      889.87      973.07     14.01 o 
   4  10   6      231.19      252.86     10.89 o 
   5  10   6      917.09      887.57     16.61 o 
   6  10   6      406.18      385.38     12.64 o 
   7  10   6     1127.44     1128.27     20.36 o 
   8  10   6      135.30      133.82     11.94 o 
   9  10   6      534.65      545.27     19.85 o 
 -10  11   6      177.73      209.83     17.14 o 
  -9  11   6        0.13        9.36     10.28 o 
  -8  11   6       74.53       92.30     10.78 o 
  -7  11   6       25.87       40.02      9.99 o 
  -6  11   6      460.77      441.48     20.61 o 
  -5  11   6       74.21       97.80      8.55 o 
  -4  11   6       26.56       48.83      8.51 o 
  -3  11   6        6.77        8.64      7.51 o 
  -2  11   6      278.57      296.17     11.20 o 
  -1  11   6      299.32      321.19     17.07 o 
   0  11   6     1896.20     1923.19     23.06 o 
   1  11   6      424.09      401.01      9.65 o 
   2  11   6       11.73       64.38      6.13 o 
   3  11   6        1.83       17.48      6.47 o 
   4  11   6      511.01      520.91     13.58 o 
   5  11   6        1.52       13.60      9.42 o 
   6  11   6       69.94       97.82      8.98 o 
   7  11   6      127.48      127.20     10.07 o 
   8  11   6       32.85       62.17     14.00 o 
   9  11   6        3.28       19.16     12.06 o 
  -9  12   6       21.53       30.52     16.03 o 
  -8  12   6      118.38      118.77     11.83 o 
  -7  12   6      270.00      275.60     13.61 o 
  -6  12   6       50.35       74.14     10.52 o 
  -5  12   6       24.54       36.51     10.74 o 
  -4  12   6      491.55      515.72     15.80 o 
  -3  12   6       10.37       33.76      8.91 o 
  -2  12   6     1201.26     1217.36     22.61 o 
  -1  12   6      527.04      575.88     15.78 o 
   0  12   6      211.53      216.08      9.73 o 
   1  12   6      142.37      205.31      8.01 o 
   2  12   6        1.97       13.53      6.16 o 
   3  12   6      704.14      696.54     16.03 o 
   4  12   6      315.59      318.94     18.71 o 
   5  12   6        3.59       12.26      7.66 o 
   6  12   6      686.91      676.51     16.77 o 
   7  12   6       72.20       80.65      9.51 o 
   8  12   6       64.28       56.29     14.80 o 
  -8  13   6        2.20       28.33     11.03 o 
  -7  13   6       22.51       14.11     12.22 o 
  -6  13   6      650.70      665.17     28.57 o 
  -5  13   6      273.72      312.46     15.93 o 
  -4  13   6      930.83      955.48     22.35 o 
  -3  13   6       53.53       68.03      9.30 o 
  -2  13   6      613.41      545.13     19.85 o 
  -1  13   6      420.73      447.34     15.37 o 
   0  13   6      539.93      534.03     16.01 o 
   1  13   6      110.71       98.22      8.10 o 
   2  13   6      247.15      220.38      9.43 o 
   3  13   6      492.31      485.28     12.84 o 
   4  13   6       26.09       53.45      8.90 o 
   5  13   6       19.79       19.44      9.70 o 
   6  13   6       82.06       88.67     10.88 o 
   7  13   6       26.38       22.20      9.98 o 
  -7  14   6      104.94      117.38     15.20 o 
  -6  14   6        6.85       -3.53     12.13 o 
  -5  14   6      557.74      567.26     27.73 o 
  -4  14   6       78.87      108.29     14.00 o 
  -3  14   6      261.57      267.87     13.30 o 
  -2  14   6      159.83      154.92     11.36 o 
  -1  14   6      246.32      257.89     17.81 o 
   0  14   6        0.75       -4.41      9.15 o 
   1  14   6      563.31      488.20     16.80 o 
   2  14   6       15.16       24.44      8.94 o 
   3  14   6      205.56      207.98     11.36 o 
   4  14   6        1.33        3.35      8.83 o 
   5  14   6       25.73       59.54     10.27 o 
   6  14   6       31.68       29.28     10.78 o 
  -5  15   6     1118.11     1124.30     48.49 o 
  -4  15   6      168.27      189.62     15.20 o 
  -3  15   6      556.66      557.28     18.39 o 
  -2  15   6      714.07      766.22     20.46 o 
  -1  15   6      987.23      992.46     22.90 o 
   0  15   6      748.59      784.30     20.19 o 
   1  15   6       72.87       85.33     11.48 o 
   2  15   6     1567.80     1563.14     28.60 o 
   3  15   6      269.79      214.50     15.94 o 
   4  15   6     1942.54     2033.79     35.02 o 
   5  15   6      995.20      982.48     28.11 o 
  -3  16   6      675.99      774.04     44.08 o 
  -2  16   6      241.89      253.90     28.21 o 
  -1  16   6     1019.19     1024.01     49.36 o 
   0  16   6      252.38      246.54     17.25 o 
   1  16   6       61.79       77.58     26.45 o 
   2  16   6       10.51       -7.05     22.92 o 
   3  16   6       16.92       45.84     21.16 o 
 -13   1   7      217.51      285.03     15.97 o 
 -12   1   7      447.58      426.89     16.44 o 
 -11   1   7       32.96       34.60     10.24 o 
 -10   1   7       46.71       79.84      9.79 o 
  -9   1   7       24.38       33.94      7.93 o 
  -8   1   7      108.47      135.39      8.75 o 
  -7   1   7       72.41       62.05      5.53 o 
  -6   1   7      991.31      955.54     18.82 o 
  -5   1   7     3438.66     3419.97     40.48 o 
  -4   1   7      132.02      193.87      5.76 o 
  -3   1   7     1218.89     1377.91     15.48 o 
  -2   1   7     3353.32     3387.97     30.56 o 
  -1   1   7      746.36      969.52     43.73 o 
   0   1   7     2347.34     2263.13     26.41 o 
   1   1   7      708.35      809.94     14.99 o 
   2   1   7     6825.50     6510.86     55.53 o 
   3   1   7       37.78       40.16      3.22 o 
   4   1   7     1726.71     1713.05     31.11 o 
   5   1   7     1715.45     1732.63     41.61 o 
   6   1   7      857.80      843.92     11.52 o 
   7   1   7       87.53       84.27      6.38 o 
   8   1   7     1628.21     1551.42     47.98 o 
   9   1   7        2.15       11.52      7.23 o 
  10   1   7     1215.24     1154.26     21.57 o 
  11   1   7      778.55      788.13     25.45 o 
  12   1   7      237.28      259.39     13.74 o 
 -13   2   7      110.59      155.01     20.32 o 
 -12   2   7      240.54      266.89     13.90 o 
 -11   2   7        2.10        6.83      9.40 o 
 -10   2   7      170.32      191.87     11.06 o 
  -9   2   7     2644.83     2582.09     37.48 o 
  -8   2   7      149.04      170.83     10.78 o 
  -7   2   7     2201.50     2183.69     24.63 o 
  -6   2   7     2194.66     2325.05     39.42 o 
  -5   2   7      710.39      706.15     17.64 o 
  -4   2   7     3077.74     3062.34     32.68 o 
  -3   2   7     6840.17     6669.26     57.45 o 
  -2   2   7      346.89      332.48     11.58 o 
  -1   2   7      974.19     1023.04     10.21 o 
   0   2   7       39.35       91.36      8.97 o 
   1   2   7      319.68      445.32      9.75 o 
   2   2   7        1.58       41.10      4.07 o 
   3   2   7       21.47       38.98      3.02 o 
   4   2   7       12.22       23.11      3.21 o 
   5   2   7       57.27      115.30      4.00 o 
   6   2   7       12.11       39.83      4.31 o 
   7   2   7     2795.44     2688.74     35.63 o 
   8   2   7        0.06        6.67      6.15 o 
   9   2   7     2026.60     1964.38     38.10 o 
  10   2   7      332.78      338.52     11.99 o 
  11   2   7      906.98      930.08     19.44 o 
  12   2   7      138.09      122.48     15.55 o 
 -13   3   7       44.74      104.48     20.28 o 
 -12   3   7      137.17      119.07     14.18 o 
 -11   3   7      293.70      257.48     13.35 o 
 -10   3   7      131.97      139.90     10.74 o 
  -9   3   7      134.13      160.88     16.41 o 
  -8   3   7     2247.78     2188.38     33.74 o 
  -7   3   7      435.62      443.70      8.87 o 
  -6   3   7     1737.18     1662.83     18.08 o 
  -5   3   7     1419.72     1435.37     17.39 o 
  -4   3   7     3868.79     3721.34     33.97 o 
  -3   3   7     1026.29     1014.48     17.34 o 
  -2   3   7     4917.23     4928.83     56.60 o 
  -1   3   7     6494.90     6805.92     54.12 o 
   0   3   7      109.00      182.25      4.83 o 
   1   3   7     2197.32     2541.09     33.82 o 
   2   3   7     5383.74     5544.85     44.74 o 
   3   3   7      145.16      136.88      4.10 o 
   4   3   7      521.84      563.39      7.48 o 
   5   3   7      179.71      156.45      4.17 o 
   6   3   7      377.38      382.65     15.38 o 
   7   3   7      987.75     1029.68     16.56 o 
   8   3   7     3136.21     3085.19     53.21 o 
   9   3   7      212.46      226.54     10.14 o 
  10   3   7      740.54      690.65     18.13 o 
  11   3   7       39.82       60.22     11.21 o 
  12   3   7      493.77      449.61     33.50 o 
 -13   4   7      959.99      915.10     42.32 o 
 -12   4   7       64.36       99.64     13.89 o 
 -11   4   7      497.33      492.30     23.60 o 
 -10   4   7      643.69      669.39     17.47 o 
  -9   4   7      247.59      255.75      9.70 o 
  -8   4   7     2318.48     2228.23     45.47 o 
  -7   4   7       21.03       36.66      5.23 o 
  -6   4   7       24.26       54.66      7.92 o 
  -5   4   7      108.26      138.39      5.40 o 
  -4   4   7      230.77      254.57      6.83 o 
  -3   4   7     2489.48     2356.42     24.32 o 
  -2   4   7     1062.24     1014.24     11.77 o 
  -1   4   7     5493.54     5326.22     43.07 o 
   0   4   7      259.58      326.33      8.93 o 
   1   4   7    14844.86    14377.18    111.44 o 
   2   4   7        0.84       46.01      3.76 o 
   3   4   7     9052.36     8750.89     80.89 o 
   4   4   7      340.44      347.30     12.41 o 
   5   4   7     6152.64     6031.76     52.51 o 
   6   4   7        2.27        9.54      4.48 o 
   7   4   7     2733.75     2643.85     36.42 o 
   8   4   7       23.19       28.63      8.25 o 
   9   4   7       24.29       21.05      8.59 o 
  10   4   7      150.58      126.83     11.06 o 
  11   4   7       30.62       34.45     11.38 o 
  12   4   7      253.42      255.66     37.03 o 
 -12   5   7      156.25      149.50     15.46 o 
 -11   5   7     1317.26     1383.00     43.07 o 
 -10   5   7       43.71       48.42     13.91 o 
  -9   5   7     1536.27     1564.22     23.49 o 
  -8   5   7      657.16      655.20     12.71 o 
  -7   5   7      362.73      383.32      9.99 o 
  -6   5   7     4011.27     3934.21     36.93 o 
  -5   5   7     1967.21     1855.95     25.75 o 
  -4   5   7     1739.85     1692.02     28.01 o 
  -3   5   7       35.44       45.58      5.43 o 
  -2   5   7     2652.72     2578.74     27.18 o 
  -1   5   7        0.45       43.76      3.21 o 
   0   5   7     2463.05     2365.82     30.72 o 
   1   5   7       71.31      104.27      4.10 o 
   2   5   7     2143.83     2260.96     22.03 o 
   3   5   7        1.44       22.48      4.06 o 
   4   5   7      447.46      411.48      9.42 o 
   5   5   7      298.24      301.90     14.59 o 
   6   5   7     1753.56     1570.46     21.63 o 
   7   5   7      917.12      815.95     23.02 o 
   8   5   7      852.00      768.44     18.08 o 
   9   5   7       30.10       33.15      9.33 o 
  10   5   7      963.43      933.93     21.72 o 
  11   5   7       28.64       21.63     10.67 o 
 -12   6   7        0.62        4.63     14.39 o 
 -11   6   7      337.37      379.02     17.75 o 
 -10   6   7       22.34       45.78     11.20 o 
  -9   6   7      176.41      193.27     14.51 o 
  -8   6   7      920.38      884.36     14.88 o 
  -7   6   7     2972.51     2888.33     50.33 o 
  -6   6   7      797.54      750.45     11.42 o 
  -5   6   7     2335.43     2265.95     25.46 o 
  -4   6   7      897.18      849.98     12.92 o 
  -3   6   7      590.37      596.80     10.42 o 
  -2   6   7        5.48       37.93      4.45 o 
  -1   6   7      931.09      913.91     12.79 o 
   0   6   7     2007.74     1970.92     23.98 o 
   1   6   7       27.43       62.35      3.97 o 
   2   6   7       54.80       76.21      4.85 o 
   3   6   7       84.27       89.51      5.45 o 
   4   6   7     1319.71     1322.49     25.10 o 
   5   6   7      206.03      245.58     11.51 o 
   6   6   7       72.52       71.24      7.09 o 
   7   6   7        7.17       20.26      6.70 o 
   8   6   7      456.18      463.31     18.58 o 
   9   6   7      553.35      545.01     17.19 o 
  10   6   7       14.46       28.42     11.14 o 
  11   6   7      459.53      444.02     17.94 o 
 -11   7   7        2.98        8.82     16.06 o 
 -10   7   7        6.96       16.70     11.11 o 
  -9   7   7        0.87        7.72     10.30 o 
  -8   7   7      791.40      785.28     26.47 o 
  -7   7   7       20.28       40.84      6.79 o 
  -6   7   7       37.81       93.25      6.26 o 
  -5   7   7       27.63       38.18      5.34 o 
  -4   7   7      293.90      265.80      8.35 o 
  -3   7   7       84.70      101.72      6.31 o 
  -2   7   7        8.72       33.33      4.52 o 
  -1   7   7        0.01        6.96      5.26 o 
   0   7   7     3860.13     3816.32     34.96 o 
   1   7   7       34.25       64.43      8.29 o 
   2   7   7     2191.96     2137.31     23.81 o 
   3   7   7      679.13      695.52     20.89 o 
   4   7   7     3496.56     3372.55     38.33 o 
   5   7   7       66.53       70.97      8.08 o 
   6   7   7      138.63      177.01      8.83 o 
   7   7   7       35.61       41.72      7.35 o 
   8   7   7      151.12      171.93     11.38 o 
   9   7   7        1.44       13.26      9.88 o 
  10   7   7       10.37        9.10     11.11 o 
 -11   8   7      245.85      256.78     44.96 o 
 -10   8   7      637.31      659.75     31.24 o 
  -9   8   7      125.01      140.40     17.37 o 
  -8   8   7      394.25      334.71     13.18 o 
  -7   8   7       14.34       30.21      8.05 o 
  -6   8   7       50.08       34.05      7.68 o 
  -5   8   7      246.25      221.19      7.62 o 
  -4   8   7     1154.33     1072.35     28.39 o 
  -3   8   7        5.97       34.31      5.14 o 
  -2   8   7     1573.86     1527.42     18.95 o 
  -1   8   7      269.90      340.52      8.72 o 
   0   8   7     2662.07     2586.46     27.65 o 
   1   8   7      347.02      386.62      9.35 o 
   2   8   7      752.03      699.93     31.73 o 
   3   8   7       88.05      107.02      6.30 o 
   4   8   7      920.66      880.40     12.93 o 
   5   8   7       21.49       63.06      6.87 o 
   6   8   7      816.50      772.58     15.68 o 
   7   8   7      249.97      276.92     13.06 o 
   8   8   7      899.61      831.29     29.78 o 
   9   8   7       36.45       59.94     10.81 o 
  10   8   7      262.46      291.06     15.62 o 
 -11   9   7      414.04      488.19     26.09 o 
 -10   9   7      472.78      491.86     20.59 o 
  -9   9   7      704.85      736.02     23.41 o 
  -8   9   7       87.19      144.14     16.29 o 
  -7   9   7       87.71       91.74      9.64 o 
  -6   9   7        4.86       55.88     10.79 o 
  -5   9   7       54.49       60.23      6.99 o 
  -4   9   7      155.23      176.84      8.86 o 
  -3   9   7      293.47      298.48      9.65 o 
  -2   9   7      666.20      694.05     17.22 o 
  -1   9   7     5376.50     5037.43     55.36 o 
   0   9   7      534.39      532.24     11.97 o 
   1   9   7     2277.33     2161.13     34.56 o 
   2   9   7      488.54      483.16      9.98 o 
   3   9   7       10.13       28.49      6.22 o 
   4   9   7      117.16      126.75      7.20 o 
   5   9   7        7.77       15.52      7.09 o 
   6   9   7      342.57      358.66     24.05 o 
   7   9   7       29.84       25.73      7.82 o 
   8   9   7      196.75      220.18     13.49 o 
   9   9   7       15.25        2.08     10.66 o 
  10   9   7      124.97      178.08     28.21 o 
 -10  10   7      669.36      720.54     28.95 o 
  -9  10   7        1.51       -0.06      9.99 o 
  -8  10   7       98.15       99.60     11.17 o 
  -7  10   7      221.47      270.87     24.43 o 
  -6  10   7       10.10       14.75      8.75 o 
  -5  10   7     1696.86     1713.55     24.55 o 
  -4  10   7       26.70       32.10      6.79 o 
  -3  10   7     1339.06     1324.20     25.21 o 
  -2  10   7      785.27      784.10     23.75 o 
  -1  10   7      591.89      576.34     13.17 o 
   0  10   7      155.96      176.02     12.73 o 
   1  10   7      879.53      770.54     13.60 o 
   2  10   7        7.58       26.09      5.64 o 
   3  10   7      849.62      767.38     12.85 o 
   4  10   7      185.71      152.76     10.16 o 
   5  10   7      139.80      148.40     11.14 o 
   6  10   7      175.22      194.36     11.24 o 
   7  10   7        4.95       14.38     10.61 o 
   8  10   7        3.96       14.84      9.86 o 
   9  10   7      104.27      127.40     18.32 o 
 -10  11   7      156.82      128.71     24.68 o 
  -9  11   7       56.07       54.32     11.78 o 
  -8  11   7        5.82      -10.06     10.06 o 
  -7  11   7       33.60       29.33     12.91 o 
  -6  11   7      342.08      398.56     15.19 o 
  -5  11   7     3780.32     3710.20     44.25 o 
  -4  11   7        8.90       16.97      8.05 o 
  -3  11   7     2230.17     2098.50     42.50 o 
  -2  11   7      550.64      546.82     14.48 o 
  -1  11   7     2192.05     2079.45     27.57 o 
   0  11   7      379.62      372.12     13.43 o 
   1  11   7      965.28      957.30     15.75 o 
   2  11   7      464.51      464.62     11.43 o 
   3  11   7       42.30       44.49      6.34 o 
   4  11   7     2341.57     2296.47     30.60 o 
   5  11   7      115.52      125.29      9.69 o 
   6  11   7     2108.06     2143.34     48.24 o 
   7  11   7      865.58      897.93     19.00 o 
   8  11   7     1216.15     1281.27     26.40 o 
  -9  12   7       18.42        4.36     13.16 o 
  -8  12   7      242.00      284.48     15.08 o 
  -7  12   7      802.90      802.93     21.29 o 
  -6  12   7       24.01       26.95     11.34 o 
  -5  12   7      983.24      968.33     29.27 o 
  -4  12   7      235.15      252.51     11.57 o 
  -3  12   7      964.77      923.38     20.02 o 
  -2  12   7       67.33       76.10      9.40 o 
  -1  12   7     3729.85     3663.43     48.26 o 
   0  12   7      208.96      209.51      8.77 o 
   1  12   7     3047.52     2992.38     33.35 o 
   2  12   7        5.72       12.67      7.16 o 
   3  12   7      853.12      859.68     20.91 o 
   4  12   7       52.12       59.84      8.29 o 
   5  12   7     1088.19     1029.53     19.43 o 
   6  12   7       29.36       34.62     10.89 o 
   7  12   7       50.98       33.05      9.13 o 
   8  12   7        1.83       29.97     22.92 o 
  -8  13   7      333.64      347.10     16.65 o 
  -7  13   7      581.62      576.98     21.86 o 
  -6  13   7      367.96      351.13     22.80 o 
  -5  13   7      119.12      117.45     13.82 o 
  -4  13   7      785.03      748.09     19.55 o 
  -3  13   7      483.77      474.49     15.83 o 
  -2  13   7     1009.65     1005.97     22.01 o 
  -1  13   7      208.34      203.85     11.78 o 
   0  13   7     1117.80     1059.09     33.59 o 
   1  13   7      525.05      563.29     20.51 o 
   2  13   7      619.78      617.24     15.85 o 
   3  13   7        0.99       -0.37      7.82 o 
   4  13   7      365.48      383.58     15.77 o 
   5  13   7       58.90       44.90      9.44 o 
   6  13   7      310.63      280.24     12.96 o 
   7  13   7      183.35      183.68     26.45 o 
  -7  14   7       15.94       15.87     22.92 o 
  -6  14   7      169.48      168.58     15.93 o 
  -5  14   7       10.08       23.93     13.54 o 
  -4  14   7      303.53      313.98     13.99 o 
  -3  14   7      143.13      155.70     11.98 o 
  -2  14   7     1706.61     1707.08     56.50 o 
  -1  14   7       18.25       39.54      9.90 o 
   0  14   7      945.46      929.24     21.75 o 
   1  14   7       19.20       26.39     15.29 o 
   2  14   7        4.04        1.73      9.52 o 
   3  14   7      726.50      712.09     19.64 o 
   4  14   7        3.65       -3.27     10.43 o 
   5  14   7      256.17      282.86     19.56 o 
   6  14   7      642.46      634.75     38.79 o 
  -5  15   7      289.73      257.43     28.21 o 
  -4  15   7      285.08      307.07     15.33 o 
  -3  15   7       66.13       55.18     11.52 o 
  -2  15   7      155.96      195.33     13.38 o 
  -1  15   7      204.87      253.97     15.78 o 
   0  15   7       10.32        7.52     10.28 o 
   1  15   7      345.86      367.86     15.55 o 
   2  15   7      193.99      191.63     13.56 o 
   3  15   7       21.31       35.13     12.92 o 
   4  15   7       11.26       20.15     16.93 o 
  -2  16   7      309.51      335.01     31.74 o 
  -1  16   7        8.67       -3.53     19.40 o 
   0  16   7      248.96      261.20     39.67 o 
   1  16   7       96.16      119.20     17.79 o 
 -13   0   8     1115.99     1068.49     56.42 o 
 -12   0   8      125.44      148.33     18.58 o 
 -11   0   8     1309.18     1220.88     35.90 o 
 -10   0   8      343.44      341.91     24.68 o 
  -9   0   8       26.94       17.44     11.01 o 
  -8   0   8      529.93      478.62     29.09 o 
  -7   0   8     1115.12     1148.91     22.89 o 
  -6   0   8      696.35      695.04     19.20 o 
  -5   0   8     2629.53     2617.06     39.91 o 
  -4   0   8     2478.67     2375.88     36.57 o 
  -3   0   8     1195.45     1256.75     17.85 o 
  -2   0   8     1513.70     1679.79     25.08 o 
  -1   0   8     2458.93     2355.10     30.28 o 
   0   0   8       35.82      101.67     16.11 o 
   1   0   8     8694.56     8845.60    114.17 o 
   2   0   8      759.13      682.86     18.51 o 
   3   0   8     9229.81     9194.07    119.30 o 
   4   0   8     1777.09     1864.88     29.38 o 
   5   0   8    19531.77    19495.18    208.88 o 
   6   0   8     1143.34     1166.21     18.82 o 
   7   0   8     4271.69     4298.82     61.69 o 
   8   0   8      100.81       78.96      9.17 o 
   9   0   8      613.62      666.49     29.97 o 
  10   0   8       25.93       38.29     15.87 o 
  11   0   8       15.51       13.14     13.55 o 
  12   0   8       19.38       49.37     19.40 o 
 -13   1   8       57.93       68.21     19.83 o 
 -12   1   8      171.92      173.58     13.00 o 
 -11   1   8      229.80      261.79     13.71 o 
 -10   1   8       60.19       65.39     10.16 o 
  -9   1   8      691.18      697.05     20.02 o 
  -8   1   8     1037.29     1031.53     28.99 o 
  -7   1   8      342.68      353.04      9.88 o 
  -6   1   8     8141.54     8021.18     95.81 o 
  -5   1   8     1171.12     1063.77     14.69 o 
  -4   1   8     5865.63     5876.92     63.34 o 
  -3   1   8       81.93       70.79      6.49 o 
  -2   1   8     5672.44     5703.97     80.52 o 
  -1   1   8     3108.65     3197.94     28.79 o 
   0   1   8     6345.74     6171.75     49.47 o 
   1   1   8     4069.49     4057.02     33.74 o 
   2   1   8      109.92      108.38      6.31 o 
   3   1   8      100.85      124.31      9.31 o 
   4   1   8       55.28       60.15      3.70 o 
   5   1   8       28.04       44.55      4.44 o 
   6   1   8      122.44      148.18      7.33 o 
   7   1   8      331.17      306.68      9.56 o 
   8   1   8       80.14       88.80      7.55 o 
   9   1   8       26.54       30.70      7.65 o 
  10   1   8     1638.77     1639.52     27.22 o 
  11   1   8       42.80       54.94     10.47 o 
  12   1   8      677.44      698.75     26.78 o 
 -13   2   8      309.35      296.22     29.97 o 
 -12   2   8        3.98       -2.05     10.54 o 
 -11   2   8       68.80       77.16     10.30 o 
 -10   2   8      526.85      537.03     22.14 o 
  -9   2   8      705.49      668.99     22.65 o 
  -8   2   8       58.56       67.13      7.18 o 
  -7   2   8     2184.01     2156.08     67.42 o 
  -6   2   8       88.79       98.94      5.89 o 
  -5   2   8     2565.43     2532.65     25.65 o 
  -4   2   8      339.21      353.37     17.32 o 
  -3   2   8     7059.67     7043.13     61.09 o 
  -2   2   8     1716.23     1775.45     26.02 o 
  -1   2   8     3035.31     3047.17     47.77 o 
   0   2   8      459.74      424.31      7.41 o 
   1   2   8      621.64      626.59     16.31 o 
   2   2   8       14.68       72.43      4.35 o 
   3   2   8      371.10      393.18     11.00 o 
   4   2   8       28.12       45.81      3.83 o 
   5   2   8       46.44       87.70      3.93 o 
   6   2   8       20.96       47.21      4.15 o 
   7   2   8      559.17      542.58     12.09 o 
   8   2   8      492.47      507.65     15.50 o 
   9   2   8      594.80      556.98     20.47 o 
  10   2   8       23.19       22.21      8.31 o 
  11   2   8      372.88      359.87     20.41 o 
 -12   3   8     1116.90     1147.36     47.34 o 
 -11   3   8       79.09       71.32     11.32 o 
 -10   3   8      219.27      202.27     11.61 o 
  -9   3   8      224.81      213.22     11.52 o 
  -8   3   8      446.21      429.38     14.72 o 
  -7   3   8      267.51      246.25      8.08 o 
  -6   3   8      440.66      430.79     19.30 o 
  -5   3   8      641.71      700.79     10.27 o 
  -4   3   8      675.94      657.01      9.76 o 
  -3   3   8     1269.13     1337.20     29.76 o 
  -2   3   8       80.16      117.27      8.59 o 
  -1   3   8      240.86      243.08      6.16 o 
   0   3   8     1775.17     1848.31     17.07 o 
   1   3   8     3926.45     4034.23     41.57 o 
   2   3   8    10060.70    10007.20     78.99 o 
   3   3   8     1314.22     1270.88     29.07 o 
   4   3   8     4116.75     4098.91     36.83 o 
   5   3   8      484.71      486.97     10.03 o 
   6   3   8     2323.09     2344.88     41.43 o 
   7   3   8      157.90      166.19     12.09 o 
   8   3   8      801.86      815.01     18.23 o 
   9   3   8        8.16        6.13      8.64 o 
  10   3   8      130.72      134.64     11.92 o 
  11   3   8       57.43       70.78     10.99 o 
 -12   4   8      370.11      361.67     18.32 o 
 -11   4   8      318.87      381.03     16.80 o 
 -10   4   8      120.71      100.70     10.68 o 
  -9   4   8      105.53      127.01     12.22 o 
  -8   4   8      796.19      754.83     15.24 o 
  -7   4   8      206.98      258.54     13.37 o 
  -6   4   8      487.06      468.43      9.23 o 
  -5   4   8      154.30      191.53     11.38 o 
  -4   4   8       21.20       49.46      4.94 o 
  -3   4   8       11.13       46.08      3.66 o 
  -2   4   8       49.71       82.49      5.28 o 
  -1   4   8      236.50      272.00      6.99 o 
   0   4   8      708.62      720.27     17.53 o 
   1   4   8      649.47      650.51      9.24 o 
   2   4   8      533.80      563.23     17.22 o 
   3   4   8     1086.06     1099.20     16.50 o 
   4   4   8      242.35      249.85      7.42 o 
   5   4   8       12.72       37.01      5.45 o 
   6   4   8      151.80      188.81     13.40 o 
   7   4   8      405.21      386.07     13.49 o 
   8   4   8      225.08      225.94     11.03 o 
   9   4   8       33.28       46.94     12.53 o 
  10   4   8      252.97      273.34     13.73 o 
  11   4   8       46.43       36.17     10.99 o 
 -12   5   8      274.81      287.37     17.11 o 
 -11   5   8      243.55      257.36     15.29 o 
 -10   5   8       26.09       44.61     11.93 o 
  -9   5   8     1186.00     1209.49     23.56 o 
  -8   5   8      112.44      133.76      8.63 o 
  -7   5   8     1320.69     1255.58     17.36 o 
  -6   5   8      158.97      169.85      8.98 o 
  -5   5   8      339.21      335.32     12.36 o 
  -4   5   8      297.42      281.94     12.75 o 
  -3   5   8      421.52      379.91      8.72 o 
  -2   5   8      255.00      304.56      7.99 o 
  -1   5   8        0.10       42.36      4.86 o 
   0   5   8     3781.25     3680.98     36.90 o 
   1   5   8      368.07      395.71     12.38 o 
   2   5   8     4229.64     4136.83     57.25 o 
   3   5   8      660.29      649.42     10.94 o 
   4   5   8     5895.56     5522.30     48.61 o 
   5   5   8       28.22       52.57      6.18 o 
   6   5   8     4499.32     4272.21     53.88 o 
   7   5   8       27.13       23.58      7.95 o 
   8   5   8       16.75       27.90      8.73 o 
   9   5   8        1.05       11.29      9.20 o 
  10   5   8       35.50       49.86     12.22 o 
  11   5   8      110.46       96.91     13.96 o 
 -11   6   8       32.31       34.04     16.06 o 
 -10   6   8      757.41      761.34     28.80 o 
  -9   6   8      176.42      206.24     17.32 o 
  -8   6   8      279.00      304.69     13.79 o 
  -7   6   8     2435.14     2297.56     47.59 o 
  -6   6   8      626.31      570.84     12.09 o 
  -5   6   8     5261.17     5036.09     49.87 o 
  -4   6   8       80.64       81.39      5.45 o 
  -3   6   8     2953.11     2831.89     35.91 o 
  -2   6   8      214.86      234.22      7.16 o 
  -1   6   8     1552.70     1476.47     18.20 o 
   0   6   8       10.37       51.21      4.85 o 
   1   6   8      171.73      183.08     10.64 o 
   2   6   8       24.65       32.02      4.45 o 
   3   6   8      339.08      374.39     16.63 o 
   4   6   8      253.61      248.03      7.68 o 
   5   6   8       36.05       36.99      5.78 o 
   6   6   8       21.82       27.10      6.48 o 
   7   6   8      355.73      317.72     12.60 o 
   8   6   8        3.31       15.94      8.75 o 
   9   6   8      123.09      143.29     11.14 o 
  10   6   8       91.06       97.02     12.35 o 
  11   6   8      479.80      511.33     42.32 o 
 -11   7   8       18.92       11.95     27.33 o 
 -10   7   8       69.37       99.82     16.52 o 
  -9   7   8      342.24      326.54     15.79 o 
  -8   7   8        8.96       16.59      8.55 o 
  -7   7   8       86.48       88.42      7.98 o 
  -6   7   8       57.25       61.46      6.26 o 
  -5   7   8     1481.78     1388.85     18.51 o 
  -4   7   8      219.93      223.95     13.14 o 
  -3   7   8     1255.72     1196.69     16.82 o 
  -2   7   8      738.42      744.46     12.35 o 
  -1   7   8     3151.42     3101.61     32.59 o 
   0   7   8       82.96      105.43      7.72 o 
   1   7   8     3191.21     3195.55     36.84 o 
   2   7   8       79.28      141.06      8.41 o 
   3   7   8      384.77      406.71      9.53 o 
   4   7   8     1034.72     1005.71     25.46 o 
   5   7   8       26.07       37.24      5.98 o 
   6   7   8      781.62      747.21     15.59 o 
   7   7   8      515.67      515.36     13.54 o 
   8   7   8     1021.33      914.44     41.74 o 
   9   7   8      301.07      337.11     14.50 o 
  10   7   8      494.24      455.50     16.77 o 
 -11   8   8        8.64       10.17     16.06 o 
 -10   8   8       43.01       76.03     30.86 o 
  -9   8   8        9.63       31.86     10.36 o 
  -8   8   8     1692.15     1739.76     29.27 o 
  -7   8   8        6.90       17.39      8.75 o 
  -6   8   8     2112.57     1971.65     24.23 o 
  -5   8   8       22.54       25.19      5.57 o 
  -4   8   8       37.57       49.40      5.92 o 
  -3   8   8      829.31      847.71     13.62 o 
  -2   8   8     2103.76     2066.39     24.10 o 
  -1   8   8       98.33      106.36      6.75 o 
   0   8   8      207.91      214.74      7.98 o 
   1   8   8     4264.88     4179.30     46.47 o 
   2   8   8      886.40      887.81     14.21 o 
   3   8   8     7421.54     7099.28     61.81 o 
   4   8   8     1002.97     1023.11     15.84 o 
   5   8   8     1917.20     1914.08     23.76 o 
   6   8   8       59.15       62.52      7.52 o 
   7   8   8     1397.47     1441.92     22.92 o 
   8   8   8      369.33      348.48     22.40 o 
   9   8   8      541.18      592.76     30.79 o 
  10   8   8       86.29      105.79     22.92 o 
 -10   9   8      228.94      218.11     20.54 o 
  -9   9   8     1021.86     1077.80     23.79 o 
  -8   9   8      544.53      537.92     17.53 o 
  -7   9   8     1850.27     1849.84     30.07 o 
  -6   9   8      300.87      309.68     17.56 o 
  -5   9   8      290.33      271.18      8.80 o 
  -4   9   8     2242.06     2166.59     25.87 o 
  -3   9   8      171.87      159.75      7.53 o 
  -2   9   8      856.74      827.40     15.28 o 
  -1   9   8     1267.94     1241.58     20.31 o 
   0   9   8       11.01       15.53      6.12 o 
   1   9   8     2964.65     2854.24     45.45 o 
   2   9   8     3012.37     2922.63     35.12 o 
   3   9   8        7.01       11.81      5.40 o 
   4   9   8      175.32      172.84      8.15 o 
   5   9   8      109.12      136.51      8.78 o 
   6   9   8        7.35        4.57      7.44 o 
   7   9   8      308.27      294.88     14.59 o 
   8   9   8      155.92      131.54     12.11 o 
   9   9   8      702.95      694.21     20.16 o 
 -10  10   8      183.34      209.70     24.08 o 
  -9  10   8      100.88      107.61     12.67 o 
  -8  10   8      587.45      557.91     26.98 o 
  -7  10   8      275.82      289.46     13.35 o 
  -6  10   8       30.01       47.41      9.26 o 
  -5  10   8      511.59      525.23     15.14 o 
  -4  10   8      799.50      739.70     16.67 o 
  -3  10   8     1064.62     1023.39     22.14 o 
  -2  10   8      807.34      790.11     15.39 o 
  -1  10   8      215.90      238.78      9.29 o 
   0  10   8     2283.14     2155.85     28.21 o 
   1  10   8       79.89       88.41     10.69 o 
   2  10   8      908.21      905.58     16.03 o 
   3  10   8      231.70      210.09     10.65 o 
   4  10   8       37.41       36.43      6.69 o 
   5  10   8       94.61       96.93     13.22 o 
   6  10   8      202.48      217.52     13.34 o 
   7  10   8      311.59      296.80     12.09 o 
   8  10   8      859.39      945.19     26.47 o 
   9  10   8      142.22       91.69     24.68 o 
  -9  11   8      106.99       93.52     12.29 o 
  -8  11   8       26.35       35.70     11.06 o 
  -7  11   8       89.01       98.95     11.36 o 
  -6  11   8       22.66       33.77      9.73 o 
  -5  11   8        8.94       18.05      8.28 o 
  -4  11   8       33.65       81.00      9.32 o 
  -3  11   8        0.71        0.28      8.00 o 
  -2  11   8      120.77      135.20      8.82 o 
  -1  11   8        5.94       27.32      8.90 o 
   0  11   8      446.98      447.09     12.88 o 
   1  11   8      270.20      247.00     10.25 o 
   2  11   8      148.27      180.40      8.80 o 
   3  11   8        5.87        9.04      7.10 o 
   4  11   8      597.08      596.94     17.42 o 
   5  11   8       19.86       33.76      8.46 o 
   6  11   8      511.08      487.00     21.63 o 
   7  11   8       23.40       21.41      9.37 o 
   8  11   8        7.87       15.87     21.16 o 
  -8  12   8      448.80      441.55     20.07 o 
  -7  12   8       74.88       81.01     11.17 o 
  -6  12   8        5.41       -2.38     11.34 o 
  -5  12   8       12.12        8.69      9.54 o 
  -4  12   8       43.42       55.09     11.20 o 
  -3  12   8       24.88       31.99     10.69 o 
  -2  12   8     1506.90     1414.15     31.79 o 
  -1  12   8       61.37       66.34      8.50 o 
   0  12   8     1658.19     1605.49     21.87 o 
   1  12   8       37.39       74.06      9.73 o 
   2  12   8      502.12      460.48     13.01 o 
   3  12   8        6.59       17.62      7.42 o 
   4  12   8       19.18       33.88     10.11 o 
   5  12   8       36.94       59.70     10.28 o 
   6  12   8      472.23      495.93     15.81 o 
   7  12   8        6.24       23.39     13.40 o 
  -7  13   8      760.63      805.85     25.41 o 
  -6  13   8        3.07        7.85     12.79 o 
  -5  13   8       34.22       41.79     11.11 o 
  -4  13   8        7.93       13.56      9.40 o 
  -3  13   8        1.21       13.51      9.64 o 
  -2  13   8      503.49      508.31     21.78 o 
  -1  13   8      221.10      231.02     12.29 o 
   0  13   8      408.59      402.53     23.40 o 
   1  13   8     1449.71     1409.99     21.17 o 
   2  13   8      486.33      503.20     13.73 o 
   3  13   8        0.87       19.45     10.21 o 
   4  13   8      358.60      363.68     15.23 o 
   5  13   8      141.84      180.65     13.49 o 
   6  13   8      369.14      439.10     23.70 o 
  -6  14   8      387.20      364.25     22.44 o 
  -5  14   8       76.51       87.86     14.25 o 
  -4  14   8      120.45      145.37     12.29 o 
  -3  14   8      379.86      416.26     21.68 o 
  -2  14   8       38.54       58.22     11.22 o 
  -1  14   8      399.36      408.91     17.31 o 
   0  14   8       40.67       55.04     10.36 o 
   1  14   8     1086.44     1123.60     24.21 o 
   2  14   8       57.64       70.56     14.64 o 
   3  14   8      496.90      545.28     19.10 o 
   4  14   8        1.19       -3.59     10.42 o 
   5  14   8      318.09      259.19     35.26 o 
  -4  15   8       39.05       30.38     29.09 o 
  -3  15   8     1138.40     1140.96     32.04 o 
  -2  15   8       44.49       74.95     11.98 o 
  -1  15   8     1835.99     1986.04     33.91 o 
   0  15   8      163.26      167.46     13.56 o 
   1  15   8     2062.88     2145.64     35.46 o 
   2  15   8      328.28      356.98     22.34 o 
   3  15   8      376.52      340.30     29.97 o 
 -12   1   9      750.68      777.54     26.47 o 
 -11   1   9       71.72       84.83     11.21 o 
 -10   1   9       39.47       51.24      9.88 o 
  -9   1   9        5.98        8.21      8.34 o 
  -8   1   9      489.12      479.08     12.73 o 
  -7   1   9     4311.65     4157.13     44.35 o 
  -6   1   9      198.79      172.11      7.13 o 
  -5   1   9      448.10      441.50     17.61 o 
  -4   1   9     4359.11     4281.65     57.13 o 
  -3   1   9      166.76      210.00      6.62 o 
  -2   1   9      108.11      167.25      5.13 o 
  -1   1   9     5001.68     5082.01     48.46 o 
   0   1   9        0.43        8.47      2.51 o 
   1   1   9        1.21       22.93      2.98 o 
   2   1   9     1720.95     1691.49     26.52 o 
   3   1   9      328.60      310.16      6.51 o 
   4   1   9     4170.12     4171.87     53.58 o 
   5   1   9      139.77      212.93      9.50 o 
   6   1   9     2740.33     2693.62     24.82 o 
   7   1   9       31.19       33.01      7.02 o 
   8   1   9     1222.01     1249.94     23.47 o 
   9   1   9      482.45      476.04     13.49 o 
  10   1   9      128.88      148.02     10.92 o 
  11   1   9       15.28       27.36     12.13 o 
 -12   2   9     1069.65     1171.28     26.07 o 
 -11   2   9      242.17      277.31     13.90 o 
 -10   2   9      686.80      698.92     18.94 o 
  -9   2   9       27.89       32.35      8.62 o 
  -8   2   9      306.27      321.67     15.75 o 
  -7   2   9       47.42       56.35      6.00 o 
  -6   2   9     1735.85     1726.92     21.39 o 
  -5   2   9     1836.55     1771.84     23.50 o 
  -4   2   9      252.87      281.23      8.19 o 
  -3   2   9    10795.64    10585.97     90.20 o 
  -2   2   9     1019.94      957.83     12.47 o 
  -1   2   9     5724.06     5491.02     48.34 o 
   0   2   9      432.49      388.59      9.32 o 
   1   2   9     1210.01     1151.71     14.24 o 
   2   2   9       74.97      117.55      4.20 o 
   3   2   9      263.42      245.92      5.90 o 
   4   2   9      430.65      432.80      9.25 o 
   5   2   9        8.74       19.33      3.63 o 
   6   2   9      377.53      403.84     11.63 o 
   7   2   9      274.27      305.98      9.96 o 
   8   2   9       36.06       42.93      8.51 o 
   9   2   9       75.55       79.75      9.83 o 
  10   2   9       18.84       11.86      9.91 o 
  11   2   9       57.98       37.86     12.70 o 
 -12   3   9      117.96      143.44     13.74 o 
 -11   3   9       31.21       44.22     11.11 o 
 -10   3   9       12.08       28.44      9.26 o 
  -9   3   9      280.62      279.95     12.11 o 
  -8   3   9        6.71        2.72      8.03 o 
  -7   3   9       22.24       27.69      6.08 o 
  -6   3   9      520.82      529.09     11.09 o 
  -5   3   9       16.56       25.52      4.89 o 
  -4   3   9     2467.03     2308.83     28.75 o 
  -3   3   9      922.35      887.18     11.61 o 
  -2   3   9      301.61      259.83      6.54 o 
  -1   3   9     4699.81     4693.37     42.00 o 
   0   3   9      994.78      953.00     17.09 o 
   1   3   9     3537.95     3635.44     39.50 o 
   2   3   9       77.19       67.89      4.28 o 
   3   3   9     2015.58     2102.39     24.85 o 
   4   3   9      277.74      293.21      7.26 o 
   5   3   9      580.94      584.84     10.94 o 
   6   3   9       75.95      110.12      6.70 o 
   7   3   9      152.08      167.93     12.98 o 
   8   3   9      312.17      333.66     13.38 o 
   9   3   9        5.16       15.09      9.23 o 
  10   3   9      878.71      937.85     28.25 o 
  11   3   9      142.64      180.31     32.62 o 
 -12   4   9      515.22      563.13     23.13 o 
 -11   4   9      961.47      954.18     34.87 o 
 -10   4   9      437.40      464.93     16.15 o 
  -9   4   9      860.47      860.99     23.51 o 
  -8   4   9     1413.77     1421.14     42.49 o 
  -7   4   9       92.85      103.58      7.69 o 
  -6   4   9     2430.76     2338.17     28.54 o 
  -5   4   9      475.83      448.16      9.07 o 
  -4   4   9      370.54      361.62     10.78 o 
  -3   4   9       21.40       26.40      4.35 o 
  -2   4   9     2840.14     2715.16     33.54 o 
  -1   4   9      943.75      934.19     21.29 o 
   0   4   9      279.27      342.87     11.55 o 
   1   4   9     1925.09     1959.99     22.02 o 
   2   4   9       65.12       73.29      4.62 o 
   3   4   9     5053.16     4976.89     48.39 o 
   4   4   9     1733.54     1695.39     20.08 o 
   5   4   9     8377.20     8205.47     75.84 o 
   6   4   9       88.39       87.62      7.44 o 
   7   4   9     2716.50     2635.91     37.48 o 
   8   4   9       95.88       86.42     10.69 o 
   9   4   9      784.91      794.25     20.22 o 
  10   4   9      445.11      448.53     16.58 o 
  11   4   9       10.26        1.18     15.98 o 
 -11   5   9      574.20      631.92     28.80 o 
 -10   5   9       26.22       31.48     11.85 o 
  -9   5   9     1179.00     1258.49     29.38 o 
  -8   5   9       47.59       69.17      9.58 o 
  -7   5   9     1100.81     1120.52     23.16 o 
  -6   5   9      750.15      719.35     12.73 o 
  -5   5   9     2067.69     1999.49     23.57 o 
  -4   5   9     1860.95     1830.31     44.81 o 
  -3   5   9      640.13      588.14     10.65 o 
  -2   5   9     2421.22     2413.90     26.67 o 
  -1   5   9        8.63       39.15      4.76 o 
   0   5   9     2963.61     2803.67     29.83 o 
   1   5   9       20.40       43.42      5.04 o 
   2   5   9      781.63      710.49     16.31 o 
   3   5   9       33.22       31.93      5.16 o 
   4   5   9      228.04      210.93     10.38 o 
   5   5   9       12.66       48.43      8.93 o 
   6   5   9      780.42      712.10     15.62 o 
   7   5   9      382.22      372.22     13.71 o 
   8   5   9       64.20       57.28      9.40 o 
   9   5   9      120.29      115.46     11.11 o 
  10   5   9      200.21      208.75     13.45 o 
  11   5   9       22.98        7.05     29.97 o 
 -11   6   9       20.04       30.33     26.45 o 
 -10   6   9       14.16       12.93     14.35 o 
  -9   6   9       57.36       64.45     12.22 o 
  -8   6   9      670.80      657.24     17.81 o 
  -7   6   9      458.40      426.44     17.05 o 
  -6   6   9      172.27      183.08      7.62 o 
  -5   6   9     2657.22     2565.22     28.92 o 
  -4   6   9     1072.99     1012.29     15.00 o 
  -3   6   9      710.30      662.98     11.87 o 
  -2   6   9      126.66      137.71      6.40 o 
  -1   6   9      235.62      212.85      7.13 o 
   0   6   9     1377.57     1392.42     23.92 o 
   1   6   9      912.48      906.21     15.23 o 
   2   6   9     4081.57     4005.08     44.69 o 
   3   6   9      455.69      448.10     12.65 o 
   4   6   9       30.83       47.39      5.48 o 
   5   6   9       82.60       79.86      7.10 o 
   6   6   9       29.51       59.30      6.98 o 
   7   6   9       23.20        8.29      8.59 o 
   8   6   9       15.22       18.58      9.76 o 
   9   6   9        2.42       16.21     10.67 o 
  10   6   9      426.46      460.34     17.86 o 
 -11   7   9       31.15       59.62     35.26 o 
 -10   7   9      157.00      167.73     19.83 o 
  -9   7   9      383.75      331.57     16.22 o 
  -8   7   9       61.41       60.04      9.93 o 
  -7   7   9      249.48      210.50     10.10 o 
  -6   7   9        4.88       23.67      6.17 o 
  -5   7   9      136.70      127.00      7.75 o 
  -4   7   9      225.19      214.28      7.99 o 
  -3   7   9     1474.28     1420.19     20.50 o 
  -2   7   9      586.70      609.98     16.03 o 
  -1   7   9      127.76      124.20      6.21 o 
   0   7   9      100.68      142.25      7.82 o 
   1   7   9      161.69      175.60     12.98 o 
   2   7   9     1709.50     1696.12     22.99 o 
   3   7   9       31.68       47.92      7.85 o 
   4   7   9     1925.83     1907.04     22.95 o 
   5   7   9        0.56       11.28      6.21 o 
   6   7   9     1862.23     1920.18     24.18 o 
   7   7   9       31.00       61.34     11.20 o 
   8   7   9      778.64      767.32     20.45 o 
   9   7   9       17.87       31.81     11.44 o 
  10   7   9       77.21       51.37     18.58 o 
 -10   8   9      186.48      173.40     20.32 o 
  -9   8   9      111.49      125.35     13.96 o 
  -8   8   9      969.67      935.08     25.33 o 
  -7   8   9       19.67       30.72      9.15 o 
  -6   8   9      137.59      135.07      8.41 o 
  -5   8   9       67.67      102.41      7.16 o 
  -4   8   9      239.27      263.94      8.83 o 
  -3   8   9       20.87       18.64      5.71 o 
  -2   8   9     1486.28     1430.16     26.68 o 
  -1   8   9        7.92       27.44      8.03 o 
   0   8   9     2540.06     2428.71     30.42 o 
   1   8   9      122.43      141.97      7.84 o 
   2   8   9     1635.75     1580.26     35.22 o 
   3   8   9        0.62        4.46      5.89 o 
   4   8   9      177.55      154.29      7.85 o 
   5   8   9       56.76       71.05      7.53 o 
   6   8   9      253.78      232.04     10.86 o 
   7   8   9       13.96       25.15      9.85 o 
   8   8   9      390.73      447.48     16.76 o 
   9   8   9       60.05       91.74     12.12 o 
 -10   9   9      128.21      155.43     19.83 o 
  -9   9   9     1485.75     1502.77     34.15 o 
  -8   9   9        0.95       11.33     12.94 o 
  -7   9   9     2847.23     2764.01     40.37 o 
  -6   9   9       12.74       57.51      9.83 o 
  -5   9   9      850.41      818.09     15.05 o 
  -4   9   9        1.71       15.40      6.30 o 
  -3   9   9      604.82      585.77     16.56 o 
  -2   9   9        0.84       18.55      6.34 o 
  -1   9   9       59.73       62.78      7.34 o 
   0   9   9     1299.96     1233.43     27.59 o 
   1   9   9     1791.63     1758.79     24.95 o 
   2   9   9      480.07      449.33     13.83 o 
   3   9   9        7.99       14.58      6.21 o 
   4   9   9     1107.19     1060.48     19.02 o 
   5   9   9       78.15       60.95      8.36 o 
   6   9   9     1276.14     1261.52     26.88 o 
   7   9   9      138.39      157.91     11.03 o 
   8   9   9      175.16      166.34     13.30 o 
   9   9   9      758.80      763.46     40.55 o 
  -9  10   9       63.54       74.52     14.43 o 
  -8  10   9      840.44      842.28     28.50 o 
  -7  10   9       19.47       15.12     16.54 o 
  -6  10   9      812.43      800.16     45.30 o 
  -5  10   9     1377.05     1387.13     22.18 o 
  -4  10   9      928.54      899.81     17.47 o 
  -3  10   9       28.52       47.57      7.28 o 
  -2  10   9      651.29      618.19     18.09 o 
  -1  10   9       18.11       52.52      7.38 o 
   0  10   9      670.52      669.39     14.74 o 
   1  10   9     1312.97     1275.41     20.93 o 
   2  10   9     1116.30     1114.71     17.55 o 
   3  10   9        8.65       -0.83      6.54 o 
   4  10   9       19.80       28.26      8.24 o 
   5  10   9       17.90       15.44      9.40 o 
   6  10   9      109.65       90.80     10.92 o 
   7  10   9       95.49      114.35     10.90 o 
   8  10   9      505.78      488.22     44.54 o 
  -9  11   9        8.78       -9.55     21.16 o 
  -8  11   9       16.81        6.55     10.45 o 
  -7  11   9      509.58      547.94     26.47 o 
  -6  11   9      197.38      197.98     12.67 o 
  -5  11   9      111.05      129.66     11.96 o 
  -4  11   9      437.40      402.39     14.31 o 
  -3  11   9     1045.03      989.84     20.49 o 
  -2  11   9      209.61      220.34     10.21 o 
  -1  11   9      531.77      515.64     13.81 o 
   0  11   9     1383.29     1392.77     22.54 o 
   1  11   9     3087.00     3037.34     37.98 o 
   2  11   9      247.29      219.65     12.33 o 
   3  11   9      980.21     1026.29     17.57 o 
   4  11   9      440.76      473.39     14.90 o 
   5  11   9      149.51      176.90     12.60 o 
   6  11   9      630.84      649.52     19.64 o 
   7  11   9        8.94       20.84     12.89 o 
   8  11   9       75.62      132.24     22.92 o 
  -8  12   9      749.98      788.06     23.41 o 
  -7  12   9      771.63      782.31     25.06 o 
  -6  12   9     1294.85     1336.69     29.78 o 
  -5  12   9       30.03       36.53     10.11 o 
  -4  12   9      954.79     1006.54     32.90 o 
  -3  12   9      181.49      165.72     18.32 o 
  -2  12   9      718.76      731.81     18.25 o 
  -1  12   9      232.52      233.37     19.33 o 
   0  12   9       76.90       81.02      9.90 o 
   1  12   9      159.95      164.31      9.17 o 
   2  12   9       18.66       27.37      7.96 o 
   3  12   9      516.35      500.04     15.20 o 
   4  12   9        1.52        7.02     10.43 o 
   5  12   9     1020.07     1022.06     23.50 o 
   6  12   9      125.06      138.17     13.18 o 
   7  12   9      262.36      236.27     29.97 o 
  -7  13   9     1556.16     1557.90    100.50 o 
  -6  13   9       26.87       15.89     16.62 o 
  -5  13   9      955.83      955.18     26.72 o 
  -4  13   9      117.95      141.00     12.46 o 
  -3  13   9      131.82      147.38     13.23 o 
  -2  13   9      807.35      809.61     20.22 o 
  -1  13   9        6.71        6.26      9.23 o 
   0  13   9      141.33      150.70      9.64 o 
   1  13   9       56.75       62.15      8.77 o 
   2  13   9      801.65      808.89     18.86 o 
   3  13   9       78.08      120.49     10.16 o 
   4  13   9      625.09      670.46     22.65 o 
   5  13   9       79.87       87.03     13.49 o 
  -5  14   9        3.13       17.63     16.21 o 
  -4  14   9       45.81       38.29     11.22 o 
  -3  14   9      349.61      365.55     15.54 o 
  -2  14   9      474.37      490.29     17.60 o 
  -1  14   9       82.91       92.90     12.10 o 
   0  14   9     2227.66     2209.41     41.23 o 
   1  14   9       83.76      103.54     12.29 o 
   2  14   9      941.25      970.08     23.79 o 
   3  14   9      384.50      389.02     16.38 o 
   4  14   9      227.16      239.79     31.74 o 
  -3  15   9        6.12        6.77     15.55 o 
  -2  15   9      131.47      136.79     17.45 o 
  -1  15   9       61.87       62.26     17.79 o 
   0  15   9        3.39      -15.25     15.25 o 
   1  15   9        0.68        1.96     16.52 o 
   2  15   9        3.96      -24.68     24.68 o 
 -12   0  10       39.93       43.69     16.52 o 
 -11   0  10      756.19      737.19     29.61 o 
 -10   0  10       10.59       -2.02     22.92 o 
  -9   0  10      142.66      149.76     14.81 o 
  -8   0  10      777.28      777.29     20.59 o 
  -7   0  10     1145.93     1093.32     23.91 o 
  -6   0  10      577.02      573.77     16.49 o 
  -5   0  10     3917.75     3856.81     57.17 o 
  -4   0  10     1312.99     1191.40     23.24 o 
  -3   0  10     2352.77     2294.67     36.53 o 
  -2   0  10     6788.15     6982.18     94.18 o 
  -1   0  10      705.49      709.19     19.05 o 
   0   0  10     2748.16     2888.69     36.16 o 
   1   0  10      424.19      399.88     18.68 o 
   2   0  10     3532.99     3568.59     58.62 o 
   3   0  10     1127.30     1162.76     26.61 o 
   4   0  10     4760.60     4821.34     66.72 o 
   5   0  10    10929.31    10712.16    169.55 o 
   6   0  10     4773.75     4871.17     75.33 o 
   7   0  10     4387.82     4517.41     65.39 o 
   8   0  10      451.90      459.73     20.76 o 
   9   0  10     1343.16     1399.97     45.84 o 
  10   0  10       98.54       71.12     14.30 o 
 -12   1  10      102.47      138.49     13.41 o 
 -11   1  10      271.35      303.12     17.05 o 
 -10   1  10        7.27        9.80      9.99 o 
  -9   1  10     1830.45     1770.07     30.00 o 
  -8   1  10        1.50        4.03      7.71 o 
  -7   1  10     2607.23     2535.27     29.51 o 
  -6   1  10      822.65      796.73     13.95 o 
  -5   1  10      938.17      903.28     17.50 o 
  -4   1  10     4248.21     4255.25     43.24 o 
  -3   1  10     1785.82     1708.97     20.62 o 
  -2   1  10      284.23      293.21      8.23 o 
  -1   1  10       11.81       14.57      5.13 o 
   0   1  10     2508.43     2335.19     56.23 o 
   1   1  10      710.57      694.69     10.28 o 
   2   1  10     1510.17     1426.35     15.58 o 
   3   1  10       15.38       47.40      5.09 o 
   4   1  10       46.27       55.57      6.00 o 
   5   1  10      364.92      421.61     20.76 o 
   6   1  10       17.62       22.13      4.66 o 
   7   1  10      100.01      107.98      7.79 o 
   8   1  10        6.02       -1.24      8.32 o 
   9   1  10       49.45       27.44     15.20 o 
  10   1  10       38.26       25.61     17.63 o 
  11   1  10       11.80       21.16     19.40 o 
 -12   2  10      403.87      402.37     17.47 o 
 -11   2  10      138.25      206.25     18.07 o 
 -10   2  10      322.97      336.37     21.63 o 
  -9   2  10      281.23      284.83     12.67 o 
  -8   2  10        7.25       30.27      7.54 o 
  -7   2  10      455.34      464.20     15.77 o 
  -6   2  10       40.70       49.37      7.49 o 
  -5   2  10      821.12      836.56     32.19 o 
  -4   2  10      286.36      287.02      8.13 o 
  -3   2  10     4424.01     4338.56     44.42 o 
  -2   2  10       29.52       81.08      7.49 o 
  -1   2  10     2012.23     1976.30     34.87 o 
   0   2  10       30.84       29.90      3.66 o 
   1   2  10     2336.35     2302.47     22.94 o 
   2   2  10     3184.06     3148.68     31.64 o 
   3   2  10      321.97      318.09      7.67 o 
   4   2  10      580.41      607.62     18.14 o 
   5   2  10      203.38      208.16      7.39 o 
   6   2  10       21.01       13.20      9.08 o 
   7   2  10       33.76       44.88      7.55 o 
   8   2  10       26.20       46.99      9.10 o 
   9   2  10      237.30      235.33     14.25 o 
  10   2  10       60.01       97.80     12.97 o 
  11   2  10        4.29      -14.11     19.40 o 
 -12   3  10      793.30      867.55     32.88 o 
 -11   3  10        6.69       10.80     10.47 o 
 -10   3  10      192.78      203.00     12.46 o 
  -9   3  10      269.75      281.52     13.24 o 
  -8   3  10      142.52      164.22      9.36 o 
  -7   3  10      163.38      148.81      7.62 o 
  -6   3  10      135.26      146.29     20.46 o 
  -5   3  10      657.01      642.31     26.55 o 
  -4   3  10     2565.46     2428.79     27.12 o 
  -3   3  10      142.92      173.75      7.62 o 
  -2   3  10     1284.12     1288.81     16.63 o 
  -1   3  10     1422.86     1369.19     17.25 o 
   0   3  10     3841.47     3800.08     38.51 o 
   1   3  10      260.83      269.77      7.78 o 
   2   3  10      396.84      407.73     10.65 o 
   3   3  10      387.94      432.00     15.84 o 
   4   3  10     2040.76     1994.10     21.37 o 
   5   3  10      194.98      199.41      7.53 o 
   6   3  10      873.75      888.38     14.80 o 
   7   3  10       26.94       23.57      7.69 o 
   8   3  10      746.99      728.40     18.36 o 
   9   3  10      218.08      251.52     24.51 o 
  10   3  10      589.39      593.58     19.12 o 
 -11   4  10       84.37       92.93     12.11 o 
 -10   4  10       19.78       21.99     10.21 o 
  -9   4  10       21.68       21.82      8.94 o 
  -8   4  10       21.05       26.07      8.94 o 
  -7   4  10      322.51      319.46     21.89 o 
  -6   4  10     1089.05     1064.36     18.28 o 
  -5   4  10        5.94       24.05      6.19 o 
  -4   4  10       72.15      100.21      7.32 o 
  -3   4  10       25.36       38.26      5.10 o 
  -2   4  10      400.75      393.00      9.01 o 
  -1   4  10        3.34       27.02      4.85 o 
   0   4  10      126.26      140.50      5.92 o 
   1   4  10      478.77      502.57     15.38 o 
   2   4  10     1215.28     1175.64     18.40 o 
   3   4  10        2.17        6.90      5.05 o 
   4   4  10      391.43      386.40     13.01 o 
   5   4  10        7.87       14.90      5.67 o 
   6   4  10      116.68      137.33      7.72 o 
   7   4  10      380.23      389.67     13.62 o 
   8   4  10       48.15       67.23     14.57 o 
   9   4  10        1.09        7.52      9.21 o 
  10   4  10      446.50      489.58     17.38 o 
 -11   5  10        9.26       41.18     17.32 o 
 -10   5  10      527.23      576.16     34.81 o 
  -9   5  10      379.73      419.16     19.29 o 
  -8   5  10       42.01       74.68      9.99 o 
  -7   5  10      387.80      395.80     14.19 o 
  -6   5  10        3.69       13.29      6.63 o 
  -5   5  10      417.23      448.44     12.47 o 
  -4   5  10      711.54      683.34     19.71 o 
  -3   5  10     1423.35     1421.58     18.59 o 
  -2   5  10     1093.90     1082.88     16.95 o 
  -1   5  10      174.67      203.38      6.99 o 
   0   5  10      245.87      272.66      9.73 o 
   1   5  10       79.10      128.14      7.27 o 
   2   5  10      109.69      123.39     14.81 o 
   3   5  10       66.53       47.77      6.34 o 
   4   5  10     1285.93     1213.83     20.46 o 
   5   5  10       31.90       40.59      6.27 o 
   6   5  10     1477.68     1407.21     19.62 o 
   7   5  10      108.78      120.54     12.98 o 
   8   5  10      861.06      810.06     19.79 o 
   9   5  10      316.31      320.84     14.59 o 
  10   5  10      123.93      151.50     13.16 o 
 -11   6  10      281.08      281.73     22.03 o 
 -10   6  10      986.86     1068.49     54.66 o 
  -9   6  10       46.43       33.17     12.87 o 
  -8   6  10     1314.30     1347.17     26.24 o 
  -7   6  10       58.80       61.59     12.98 o 
  -6   6  10     1590.50     1581.25     32.76 o 
  -5   6  10     1045.81      991.17     15.47 o 
  -4   6  10      908.66      854.09     14.38 o 
  -3   6  10     2194.82     2098.68     37.19 o 
  -2   6  10      250.75      243.15      7.85 o 
  -1   6  10     1924.75     1840.43     22.26 o 
   0   6  10       85.63      120.92      9.70 o 
   1   6  10     2028.24     1918.32     43.55 o 
   2   6  10      106.39      131.90      7.84 o 
   3   6  10      236.11      213.63      8.74 o 
   4   6  10      372.54      316.02      9.53 o 
   5   6  10        7.09        9.55      6.33 o 
   6   6  10      217.00      272.11     13.27 o 
   7   6  10      272.91      246.79     11.65 o 
   8   6  10      150.16      156.40     11.82 o 
   9   6  10        6.44       14.97     11.03 o 
  10   6  10       16.65        5.78     17.29 o 
 -10   7  10       18.17       14.99     16.21 o 
  -9   7  10       38.42       36.81     12.37 o 
  -8   7  10       28.12       25.12      9.64 o 
  -7   7  10       86.37       72.75     10.28 o 
  -6   7  10       47.01       52.89      7.98 o 
  -5   7  10       31.49       36.69      6.36 o 
  -4   7  10      153.89      162.59     10.12 o 
  -3   7  10      391.75      410.75     10.54 o 
  -2   7  10     1105.63     1062.48     23.92 o 
  -1   7  10     1265.41     1224.83     17.35 o 
   0   7  10     2941.38     2792.62     33.87 o 
   1   7  10     5681.26     5529.65     59.83 o 
   2   7  10      243.34      239.90     16.74 o 
   3   7  10     2608.99     2463.85     31.33 o 
   4   7  10      531.94      549.60     12.10 o 
   5   7  10     2379.31     2300.00     43.50 o 
   6   7  10      438.48      422.80     12.54 o 
   7   7  10      421.58      407.33     19.09 o 
   8   7  10      319.95      308.19     14.23 o 
   9   7  10      193.02      230.00     14.41 o 
 -10   8  10      124.17      127.98     23.80 o 
  -9   8  10       84.15       73.88     13.16 o 
  -8   8  10      857.87      844.67     26.62 o 
  -7   8  10     2161.19     2129.29     34.30 o 
  -6   8  10     2870.42     2761.63     32.04 o 
  -5   8  10        7.11        4.03      6.00 o 
  -4   8  10     1437.75     1441.57     20.18 o 
  -3   8  10      770.76      709.15     13.49 o 
  -2   8  10     3748.72     3688.90     42.68 o 
  -1   8  10        9.78       16.66      6.25 o 
   0   8  10     1935.82     1854.83     25.49 o 
   1   8  10        2.18       12.18      6.63 o 
   2   8  10       29.88       36.25      7.18 o 
   3   8  10      680.71      626.38     16.04 o 
   4   8  10      532.54      555.70     14.38 o 
   5   8  10     1043.13     1062.02     25.45 o 
   6   8  10       73.08       88.12      8.29 o 
   7   8  10     1471.40     1572.08     28.54 o 
   8   8  10       57.78       91.41     11.82 o 
   9   8  10     2297.76     2501.97     77.58 o 
  -9   9  10     1158.19     1156.52     30.44 o 
  -8   9  10       32.57       26.55     11.66 o 
  -7   9  10     2134.73     2056.92     39.53 o 
  -6   9  10      233.48      226.43     12.41 o 
  -5   9  10     2209.12     2134.69     26.82 o 
  -4   9  10      329.01      336.17     21.29 o 
  -3   9  10     1429.28     1326.07     20.95 o 
  -2   9  10     1567.82     1522.66     22.97 o 
  -1   9  10     1353.37     1303.81     20.77 o 
   0   9  10     1138.58     1119.41     19.05 o 
   1   9  10       53.60       76.47      9.59 o 
   2   9  10     1000.97      969.99     17.73 o 
   3   9  10        3.69       10.05      6.85 o 
   4   9  10      279.16      292.50     12.71 o 
   5   9  10      457.31      452.37     13.95 o 
   6   9  10       70.18       53.21     12.79 o 
   7   9  10      154.40      148.25     14.74 o 
   8   9  10      178.45      186.51     13.62 o 
  -9  10  10       94.25       62.07     23.80 o 
  -8  10  10      145.78      158.90     16.26 o 
  -7  10  10       48.85       56.73     10.78 o 
  -6  10  10      169.01      167.79     11.96 o 
  -5  10  10      223.74      213.55     10.55 o 
  -4  10  10        8.96       16.17      7.23 o 
  -3  10  10      823.56      790.95     22.50 o 
  -2  10  10      306.67      300.42     11.34 o 
  -1  10  10      281.06      302.80     11.30 o 
   0  10  10      827.49      837.85     16.67 o 
   1  10  10      529.30      529.38     16.44 o 
   2  10  10     1161.27     1191.87     20.47 o 
   3  10  10      114.72      139.03      8.77 o 
   4  10  10      567.82      579.93     15.43 o 
   5  10  10        3.89        9.11      8.63 o 
   6  10  10       54.49       56.01     10.93 o 
   7  10  10       36.43       29.75     14.43 o 
  -8  11  10      213.25      199.52     17.56 o 
  -7  11  10       75.97       78.96     12.47 o 
  -6  11  10       32.80       15.49     11.77 o 
  -5  11  10        1.51       -3.30      9.17 o 
  -4  11  10       30.97       26.73     10.18 o 
  -3  11  10      114.20      119.93      9.09 o 
  -2  11  10      127.44      136.77      9.42 o 
  -1  11  10      307.14      317.18     11.46 o 
   0  11  10      101.87       96.64      9.29 o 
   1  11  10       79.03      100.65      9.99 o 
   2  11  10       26.58       30.80      7.62 o 
   3  11  10       51.93       65.75      8.92 o 
   4  11  10        8.58        9.09      8.88 o 
   5  11  10        1.38       36.74     11.45 o 
   6  11  10        8.69       -9.17     10.47 o 
   7  11  10        7.33       29.97     22.92 o 
  -7  12  10      118.79      132.72     33.36 o 
  -6  12  10      167.30      187.02     14.91 o 
  -5  12  10       29.08       37.27     10.21 o 
  -4  12  10      362.50      373.74     14.75 o 
  -3  12  10        0.17       -1.32     10.43 o 
  -2  12  10       10.01       27.78      8.63 o 
  -1  12  10        4.71       -8.24      8.24 o 
   0  12  10      396.78      412.26     15.41 o 
   1  12  10       19.92       15.92      7.83 o 
   2  12  10      514.76      537.16     14.13 o 
   3  12  10       47.55       50.21      9.58 o 
   4  12  10       82.70       80.06     10.16 o 
   5  12  10        7.79       28.20     11.61 o 
   6  12  10       21.61       35.26     24.68 o 
  -6  13  10       12.11       42.32     24.68 o 
  -5  13  10     1005.65     1058.89     28.36 o 
  -4  13  10      122.16      132.03     12.72 o 
  -3  13  10      245.27      282.91     14.02 o 
  -2  13  10       72.50       76.32     10.52 o 
  -1  13  10      143.26      150.99     11.83 o 
   0  13  10        2.27       13.79      8.55 o 
   1  13  10        1.34        2.41      8.58 o 
   2  13  10      237.21      250.98     11.70 o 
   3  13  10       26.19       42.31     10.10 o 
   4  13  10      401.48      401.27     16.86 o 
  -4  14  10      274.81      268.29     16.22 o 
  -3  14  10      247.57      287.58     17.56 o 
  -2  14  10       65.55       91.69     14.25 o 
  -1  14  10       55.05       46.29     14.25 o 
   0  14  10       10.49       -2.14     10.78 o 
   1  14  10       50.17       51.57      9.74 o 
   2  14  10       18.23       57.89     12.39 o 
   3  14  10      315.75      243.32     35.26 o 
 -12   1  11      372.12      419.05     24.68 o 
 -11   1  11        2.13        7.18     10.89 o 
 -10   1  11       64.14       71.02     11.20 o 
  -9   1  11      149.66      134.20     10.99 o 
  -8   1  11     1009.13      990.68     21.18 o 
  -7   1  11      262.72      254.90      9.11 o 
  -6   1  11      980.44     1007.99     16.29 o 
  -5   1  11     1394.53     1361.26     18.79 o 
  -4   1  11     2360.44     2229.92     56.30 o 
  -3   1  11      793.88      809.63     14.56 o 
  -2   1  11      425.60      406.50     14.73 o 
  -1   1  11     1833.96     1824.07     21.46 o 
   0   1  11     1093.63     1035.66     14.49 o 
   1   1  11      400.96      487.99     18.27 o 
   2   1  11      509.36      493.78     17.28 o 
   3   1  11        4.22       14.95      4.67 o 
   4   1  11     1722.33     1705.93     19.14 o 
   5   1  11      431.79      473.45     20.61 o 
   6   1  11      786.40      763.85     16.97 o 
   7   1  11      107.75      123.39      8.77 o 
   8   1  11     1407.82     1348.90     26.74 o 
   9   1  11       14.61        4.99     10.38 o 
  10   1  11     1256.60     1283.92     35.39 o 
 -12   2  11      221.58      234.45     21.58 o 
 -11   2  11      301.51      339.88     15.52 o 
 -10   2  11      811.88      841.49     21.20 o 
  -9   2  11      171.35      203.72     12.11 o 
  -8   2  11      663.42      728.33     16.41 o 
  -7   2  11       22.86       34.45      6.82 o 
  -6   2  11      738.87      754.87     14.13 o 
  -5   2  11      160.72      159.53      7.35 o 
  -4   2  11      870.11      881.55     17.88 o 
  -3   2  11     3822.00     3772.68     66.24 o 
  -2   2  11       79.21       88.45      6.74 o 
  -1   2  11     4650.08     4647.85     57.66 o 
   0   2  11      349.08      327.40     10.52 o 
   1   2  11      591.92      572.72     14.94 o 
   2   2  11        5.02       11.57      4.94 o 
   3   2  11     1130.26     1085.54     21.16 o 
   4   2  11       51.48       77.50      6.30 o 
   5   2  11       12.69       27.87      7.73 o 
   6   2  11      812.72      781.61     15.19 o 
   7   2  11       48.76       63.61      7.96 o 
   8   2  11        0.99        7.47      9.26 o 
   9   2  11      324.32      335.21     15.79 o 
  10   2  11       11.83        9.32     12.16 o 
 -11   3  11      412.89      466.36     18.09 o 
 -10   3  11      252.76      279.28     14.31 o 
  -9   3  11     1115.49     1128.13     23.74 o 
  -8   3  11       80.18       72.70      8.50 o 
  -7   3  11      798.78      775.14     20.74 o 
  -6   3  11      355.59      339.44     17.31 o 
  -5   3  11      209.38      220.70      9.73 o 
  -4   3  11      109.20      113.68      7.79 o 
  -3   3  11     2126.14     2048.09     27.01 o 
  -2   3  11        8.92       11.35      5.72 o 
  -1   3  11      779.24      703.09     16.62 o 
   0   3  11       12.70       18.89      4.94 o 
   1   3  11     3763.64     3680.02     44.42 o 
   2   3  11     1782.04     1654.99     20.58 o 
   3   3  11      868.61      881.51     15.63 o 
   4   3  11     1104.58     1092.04     17.57 o 
   5   3  11     1276.15     1295.78     17.90 o 
   6   3  11       65.30      103.29      8.24 o 
   7   3  11     1258.80     1279.44     20.83 o 
   8   3  11      644.45      646.25     17.47 o 
   9   3  11      185.25      209.07     12.98 o 
  10   3  11      119.11      155.25     15.05 o 
 -11   4  11      176.48      194.28     17.07 o 
 -10   4  11       17.56        9.42     12.53 o 
  -9   4  11       53.13       59.03     12.53 o 
  -8   4  11      266.22      249.86     13.00 o 
  -7   4  11      574.30      588.72     17.15 o 
  -6   4  11      815.21      783.14     17.13 o 
  -5   4  11       22.20       30.10      6.99 o 
  -4   4  11     2551.62     2493.00     31.77 o 
  -3   4  11     1053.17      986.12     25.52 o 
  -2   4  11     1562.07     1561.46     27.43 o 
  -1   4  11      709.02      622.18     15.94 o 
   0   4  11     2106.31     2113.57     24.84 o 
   1   4  11      963.88      887.79     15.90 o 
   2   4  11     1889.75     1892.40     22.88 o 
   3   4  11        6.21        8.04      6.27 o 
   4   4  11      751.91      770.45     21.33 o 
   5   4  11      296.71      295.23      9.42 o 
   6   4  11      592.39      582.98     12.94 o 
   7   4  11      589.15      583.78     15.85 o 
   8   4  11      110.37       79.89     10.02 o 
   9   4  11     1178.93     1212.53     25.49 o 
  10   4  11      394.09      357.21     18.15 o 
 -10   5  11      175.63      191.10     15.95 o 
  -9   5  11      344.84      378.36     18.41 o 
  -8   5  11       46.49       57.52      9.79 o 
  -7   5  11     1839.37     1798.93     30.52 o 
  -6   5  11      107.53       91.01      8.42 o 
  -5   5  11     1961.84     1955.35     27.02 o 
  -4   5  11      152.10      161.20      9.45 o 
  -3   5  11     1410.54     1358.72     20.77 o 
  -2   5  11      310.97      333.69     11.24 o 
  -1   5  11      592.90      566.29     21.16 o 
   0   5  11      577.52      589.86     13.42 o 
   1   5  11      876.63      921.79     15.11 o 
   2   5  11      693.78      680.73     13.94 o 
   3   5  11      154.36      157.96      8.29 o 
   4   5  11        3.09        1.80      6.59 o 
   5   5  11       86.03      114.95      8.77 o 
   6   5  11       10.79        4.02      6.80 o 
   7   5  11      478.92      445.32     13.60 o 
   8   5  11       41.88       47.35     11.38 o 
   9   5  11      395.55      398.43     19.85 o 
 -10   6  11      671.27      659.88     64.36 o 
  -9   6  11        8.96        6.21     10.18 o 
  -8   6  11      795.53      773.02     20.29 o 
  -7   6  11      396.21      389.37     14.79 o 
  -6   6  11      131.61      130.35      9.16 o 
  -5   6  11      146.82      145.74     10.52 o 
  -4   6  11      148.36      154.04      8.92 o 
  -3   6  11     1286.03     1187.83     17.38 o 
  -2   6  11      812.53      785.04     13.85 o 
  -1   6  11      622.97      592.63     12.04 o 
   0   6  11      468.85      461.64     14.14 o 
   1   6  11     3013.15     2883.66     34.92 o 
   2   6  11     1899.80     1812.00     31.86 o 
   3   6  11     1064.40     1020.31     18.40 o 
   4   6  11     1230.89     1256.12     22.47 o 
   5   6  11      133.98      146.33     10.72 o 
   6   6  11      113.82      134.12      9.33 o 
   7   6  11      307.28      308.40     14.76 o 
   8   6  11      243.77      248.61     13.56 o 
   9   6  11       76.10       96.52     12.85 o 
 -10   7  11      321.26      333.84     52.01 o 
  -9   7  11        3.64        4.41     12.53 o 
  -8   7  11      340.52      308.64     14.71 o 
  -7   7  11        3.14       12.00      9.90 o 
  -6   7  11      434.40      412.68     21.34 o 
  -5   7  11       96.26       97.92      8.29 o 
  -4   7  11        4.67       17.82      7.54 o 
  -3   7  11      396.97      396.02     10.97 o 
  -2   7  11      848.80      830.21     14.67 o 
  -1   7  11      634.91      601.68     25.26 o 
   0   7  11       10.21       18.67      6.70 o 
   1   7  11      167.71      164.29      8.46 o 
   2   7  11      673.94      630.16     14.40 o 
   3   7  11      693.01      675.66     14.88 o 
   4   7  11      128.89      124.35      9.30 o 
   5   7  11        5.23        8.55      7.55 o 
   6   7  11      651.73      668.19     16.83 o 
   7   7  11        5.53       -2.78     11.53 o 
   8   7  11      121.30      177.81     13.14 o 
   9   7  11       11.06       28.21     21.16 o 
  -9   8  11        6.09       27.35     13.62 o 
  -8   8  11       55.31       46.50     12.44 o 
  -7   8  11       39.78       24.36     15.02 o 
  -6   8  11      503.94      462.84     14.37 o 
  -5   8  11      326.49      315.58     13.40 o 
  -4   8  11      714.24      688.54     21.03 o 
  -3   8  11        9.66       33.67      6.69 o 
  -2   8  11      229.37      249.98     12.03 o 
  -1   8  11      145.26      154.86      8.93 o 
   0   8  11      325.89      315.79     10.97 o 
   1   8  11      180.55      194.97     11.21 o 
   2   8  11      270.91      271.71     10.63 o 
   3   8  11      575.17      533.87     15.12 o 
   4   8  11       96.14      153.27     11.98 o 
   5   8  11       29.02       36.98      8.73 o 
   6   8  11      177.17      218.84     13.71 o 
   7   8  11      241.92      228.64     15.79 o 
   8   8  11       22.95       39.70     13.87 o 
  -9   9  11       73.31       69.81     38.79 o 
  -8   9  11      198.87      207.97     15.59 o 
  -7   9  11      179.23      206.30     15.08 o 
  -6   9  11       72.18      102.33      9.68 o 
  -5   9  11      773.04      772.36     17.46 o 
  -4   9  11       32.54       59.19      8.17 o 
  -3   9  11     1938.60     1905.32     27.09 o 
  -2   9  11      652.13      634.76     14.79 o 
  -1   9  11       16.14       18.32      7.60 o 
   0   9  11      150.46      158.48     14.44 o 
   1   9  11        1.58       17.05      8.58 o 
   2   9  11      135.50      143.78      9.68 o 
   3   9  11        7.07       12.55      7.20 o 
   4   9  11        8.30        7.03      8.46 o 
   5   9  11       33.56       26.18      8.77 o 
   6   9  11      252.21      267.62     14.45 o 
   7   9  11      246.70      244.18     23.59 o 
  -8  10  11      889.10      961.10     32.38 o 
  -7  10  11       45.65       55.31     12.92 o 
  -6  10  11      438.70      470.53     19.19 o 
  -5  10  11        7.26        6.22      8.29 o 
  -4  10  11     1378.51     1348.56     23.13 o 
  -3  10  11        3.00        4.82      7.18 o 
  -2  10  11      523.18      479.34     13.81 o 
  -1  10  11       22.91       34.20      8.46 o 
   0  10  11       22.97       40.29      8.82 o 
   1  10  11     1120.80     1120.05     26.84 o 
   2  10  11      331.51      344.07     13.64 o 
   3  10  11      510.28      488.17     13.60 o 
   4  10  11        7.32        4.19      8.88 o 
   5  10  11       24.42       23.43     10.24 o 
   6  10  11        6.87       25.19     11.25 o 
  -8  11  11        1.77      -24.68     24.68 o 
  -7  11  11       97.58       71.71     25.57 o 
  -6  11  11      180.86      197.26     18.05 o 
  -5  11  11      357.27      348.24     14.49 o 
  -4  11  11      281.03      291.06     13.64 o 
  -3  11  11       74.98       67.95      9.09 o 
  -2  11  11       86.81       87.47      8.96 o 
  -1  11  11       19.39       29.27      8.59 o 
   0  11  11      530.13      514.27     15.39 o 
   1  11  11     1412.38     1503.59     25.08 o 
   2  11  11      189.30      199.82     10.19 o 
   3  11  11     2902.36     3081.03     39.62 o 
   4  11  11        5.62        8.17      9.64 o 
   5  11  11     1132.35     1257.23     23.83 o 
   6  11  11      207.24      215.11     29.97 o 
  -6  12  11     1010.99     1018.09     28.36 o 
  -5  12  11       58.12       78.49     11.83 o 
  -4  12  11      820.65      845.56     21.38 o 
  -3  12  11        8.23       21.44     10.68 o 
  -2  12  11     1358.66     1410.21     24.43 o 
  -1  12  11       17.16       18.27      9.21 o 
   0  12  11     1182.45     1202.04     24.20 o 
   1  12  11       16.75       17.99      8.32 o 
   2  12  11      149.84      154.42     10.09 o 
   3  12  11        1.50       -1.96      9.04 o 
   4  12  11       85.02       61.46     11.27 o 
   5  12  11      261.36      225.69     29.97 o 
  -5  13  11     1199.30     1140.79     51.13 o 
  -4  13  11      125.94      153.26     18.32 o 
  -3  13  11      456.16      490.76     18.06 o 
  -2  13  11       77.23       86.64     11.88 o 
  -1  13  11      576.63      562.71     36.65 o 
   0  13  11      115.74      132.10     10.13 o 
   1  13  11       59.21       67.91      9.92 o 
   2  13  11       34.32       22.60      9.16 o 
   3  13  11        7.62        1.76     16.21 o 
  -3  14  11        5.22        1.76     21.16 o 
  -2  14  11        4.15       22.92     21.16 o 
  -1  14  11       29.94       37.03     24.68 o 
   0  14  11      115.93       61.71     28.21 o 
   1  14  11      169.74      177.97     18.68 o 
 -11   0  12      146.95      141.41     19.48 o 
 -10   0  12      170.87      177.43     17.79 o 
  -9   0  12     2114.88     2027.10     47.70 o 
  -8   0  12       29.77       11.61     12.23 o 
  -7   0  12      950.04      941.42     23.65 o 
  -6   0  12      384.45      376.56     15.46 o 
  -5   0  12      107.15      112.19     10.62 o 
  -4   0  12      529.61      506.66     15.79 o 
  -3   0  12       21.24       58.32      8.30 o 
  -2   0  12     2972.92     2896.24     44.91 o 
  -1   0  12      229.12      202.25     10.62 o 
   0   0  12     1800.87     1806.06     30.73 o 
   1   0  12     2293.11     2290.28     42.41 o 
   2   0  12     2737.88     2807.73     52.71 o 
   3   0  12     2804.97     2911.82     54.69 o 
   4   0  12     2501.36     2577.02     41.29 o 
   5   0  12       41.24       45.06      9.47 o 
   6   0  12      619.89      630.37     19.56 o 
   7   0  12      501.49      488.40     33.50 o 
   9   0  12      339.65      350.88     29.97 o 
 -11   1  12      111.42      105.98     13.30 o 
 -10   1  12      251.81      276.07     14.68 o 
  -9   1  12     1929.97     1877.63     41.69 o 
  -8   1  12       89.47      105.56      8.75 o 
  -7   1  12     2796.92     2724.80     31.98 o 
  -6   1  12      548.62      514.62     14.42 o 
  -5   1  12      554.75      608.37     12.80 o 
  -4   1  12       85.32      102.66      8.54 o 
  -3   1  12     2915.92     2915.27     38.37 o 
  -2   1  12       35.14       38.89      5.77 o 
  -1   1  12     1414.56     1387.48     20.71 o 
   0   1  12       65.21       72.42     11.30 o 
   1   1  12      189.31      178.89      8.10 o 
   2   1  12     2521.83     2429.57     47.85 o 
   3   1  12      113.53      113.11      7.49 o 
   4   1  12      403.21      385.93     10.19 o 
   5   1  12      138.90      160.94      8.87 o 
   6   1  12       15.10        9.23      7.86 o 
   7   1  12      402.58      413.99     13.13 o 
   8   1  12       90.55       98.98     40.55 o 
   9   1  12      717.30      685.01     27.43 o 
 -11   2  12      304.41      363.63     25.70 o 
 -10   2  12      727.62      752.58     51.46 o 
  -9   2  12      299.56      321.64     14.76 o 
  -8   2  12      986.64     1062.94     20.96 o 
  -7   2  12      474.38      468.76     12.80 o 
  -6   2  12      916.92      925.00     18.16 o 
  -5   2  12       19.63       38.63      7.60 o 
  -4   2  12     2796.75     2738.59     38.91 o 
  -3   2  12       13.71       27.32      6.63 o 
  -2   2  12     1426.86     1421.13     21.16 o 
  -1   2  12      296.44      287.52     15.18 o 
   0   2  12     1320.08     1266.97     22.05 o 
   1   2  12     1815.45     1710.26     26.49 o 
   2   2  12      737.02      723.65     13.94 o 
   3   2  12     1502.52     1469.74     21.20 o 
   4   2  12     1483.07     1456.08     38.93 o 
   5   2  12        1.57       11.58      8.30 o 
   6   2  12      500.87      496.19     15.24 o 
   7   2  12      531.82      538.55     14.73 o 
   8   2  12      369.85      374.25     14.45 o 
   9   2  12        6.63        0.64     11.66 o 
 -11   3  12        6.97        6.92     16.80 o 
 -10   3  12       35.45       33.55     12.87 o 
  -9   3  12       19.27       36.10     12.97 o 
  -8   3  12      245.70      234.88     12.76 o 
  -7   3  12       28.62       34.27      8.59 o 
  -6   3  12     1709.14     1706.59     33.13 o 
  -5   3  12       33.15       36.21      7.55 o 
  -4   3  12      387.12      413.70     15.05 o 
  -3   3  12        5.83       24.86      6.41 o 
  -2   3  12      478.84      423.28     21.12 o 
  -1   3  12      753.54      777.61     14.88 o 
   0   3  12       14.33       15.89      6.52 o 
   1   3  12     2118.02     2142.60     27.99 o 
   2   3  12     1382.25     1314.15     18.04 o 
   3   3  12      219.91      252.55      8.48 o 
   4   3  12      258.14      262.12     10.70 o 
   5   3  12      396.54      380.23     29.36 o 
   6   3  12      150.65      142.10     10.01 o 
   7   3  12      397.83      427.58     13.44 o 
   8   3  12      380.56      376.73     14.68 o 
   9   3  12        0.07        4.07     10.70 o 
 -11   4  12        0.37       38.79     26.45 o 
 -10   4  12        5.02       11.02     12.97 o 
  -9   4  12       69.87       89.99     13.40 o 
  -8   4  12       31.04       29.13     10.47 o 
  -7   4  12       28.10       17.57      8.09 o 
  -6   4  12       62.46       60.36      8.42 o 
  -5   4  12       24.20       27.57      7.28 o 
  -4   4  12       42.15       75.81      7.96 o 
  -3   4  12       44.79       61.29      7.28 o 
  -2   4  12        4.61       26.28      6.74 o 
  -1   4  12      245.98      254.84     14.89 o 
   0   4  12      187.71      190.72      9.55 o 
   1   4  12        3.37        6.33      5.57 o 
   2   4  12       32.61       51.04      6.63 o 
   3   4  12      176.69      172.67      8.88 o 
   4   4  12      337.27      357.01     14.19 o 
   5   4  12        3.84       21.16      8.82 o 
   6   4  12      241.20      232.28     12.72 o 
   7   4  12      571.41      605.70     15.76 o 
   8   4  12        4.73       20.42     10.70 o 
   9   4  12       44.69       39.31     11.82 o 
 -10   5  12       75.82       80.12     14.91 o 
  -9   5  12       44.53       46.79     13.73 o 
  -8   5  12        0.55       18.52     10.16 o 
  -7   5  12      101.47       92.05      9.25 o 
  -6   5  12      114.98      124.64      9.40 o 
  -5   5  12       25.69       43.25      7.66 o 
  -4   5  12        5.03       14.50      7.62 o 
  -3   5  12      649.14      640.58     14.38 o 
  -2   5  12      881.65      832.69     16.09 o 
  -1   5  12      534.25      523.28     14.14 o 
   0   5  12     1403.34     1369.32     18.85 o 
   1   5  12      491.17      493.68     17.45 o 
   2   5  12     1331.89     1228.63     19.57 o 
   3   5  12      564.23      526.47     14.21 o 
   4   5  12      476.65      460.65     13.16 o 
   5   5  12      143.81      145.95      9.83 o 
   6   5  12       17.43        9.71      7.82 o 
   7   5  12        1.00        9.07      9.33 o 
   8   5  12      116.25      118.84     14.26 o 
   9   5  12       93.20      116.18     16.58 o 
 -10   6  12      187.91      196.00     22.34 o 
  -9   6  12      601.17      588.73     19.96 o 
  -8   6  12     1825.18     1874.51     33.10 o 
  -7   6  12      789.77      761.40     19.87 o 
  -6   6  12     2808.65     2747.37     48.46 o 
  -5   6  12      187.87      173.53     10.86 o 
  -4   6  12     2005.52     1924.08     27.68 o 
  -3   6  12      211.53      218.99     10.01 o 
  -2   6  12      977.84      918.85     17.11 o 
  -1   6  12      193.56      215.81      8.66 o 
   0   6  12      804.66      757.83     14.93 o 
   1   6  12     1080.93     1060.86     18.25 o 
   2   6  12       41.99       55.62      7.50 o 
   3   6  12     1383.05     1320.21     46.86 o 
   4   6  12      121.08      113.03     11.41 o 
   5   6  12      254.83      238.28     11.09 o 
   6   6  12       15.50       42.65     10.58 o 
   7   6  12       84.17      108.39     12.98 o 
   8   6  12      143.49      135.84     15.81 o 
  -9   7  12        9.73        0.24     12.94 o 
  -8   7  12       52.57       43.72     12.98 o 
  -7   7  12      116.60      121.00     11.78 o 
  -6   7  12      418.51      412.22     13.81 o 
  -5   7  12      241.03      252.47     10.97 o 
  -4   7  12       29.42       25.63      7.34 o 
  -3   7  12      150.67      154.40      9.38 o 
  -2   7  12       12.28       22.17      7.24 o 
  -1   7  12       28.02       47.90      7.84 o 
   0   7  12        2.78        8.23      7.04 o 
   1   7  12     1526.58     1530.49     23.14 o 
   2   7  12        0.73       11.22      7.44 o 
   3   7  12     1643.61     1619.01     24.40 o 
   4   7  12      191.53      216.23     10.36 o 
   5   7  12     1583.15     1575.45     25.13 o 
   6   7  12      292.62      332.93     13.29 o 
   7   7  12      609.17      575.99     36.29 o 
   8   7  12       90.45       67.00     26.45 o 
  -9   8  12        8.03       22.31     18.05 o 
  -8   8  12       11.40       -3.35     11.99 o 
  -7   8  12       85.80      101.05     11.78 o 
  -6   8  12       16.41       26.82      8.84 o 
  -5   8  12       39.35       44.85      9.12 o 
  -4   8  12      503.09      514.37     18.91 o 
  -3   8  12      688.38      664.71     17.54 o 
  -2   8  12       16.31       30.84      8.37 o 
  -1   8  12       23.93       31.66      7.84 o 
   0   8  12      821.02      797.84     16.44 o 
   1   8  12      971.08      970.85     18.68 o 
   2   8  12      790.31      766.57     16.56 o 
   3   8  12      278.94      272.99     11.63 o 
   4   8  12      229.74      250.40     11.22 o 
   5   8  12      103.38      105.61     12.01 o 
   6   8  12      284.92      313.38     13.69 o 
   7   8  12       45.94       50.25     18.70 o 
  -8   9  12      331.29      395.39     19.81 o 
  -7   9  12      461.15      480.05     20.45 o 
  -6   9  12        9.08       12.10      8.88 o 
  -5   9  12     3363.04     3347.04     42.52 o 
  -4   9  12       24.08       16.62      9.26 o 
  -3   9  12     1653.73     1575.74     24.53 o 
  -2   9  12     1068.99     1083.58     19.75 o 
  -1   9  12      691.18      687.43     16.32 o 
   0   9  12     1147.71     1146.25     20.45 o 
   1   9  12      988.53     1039.35     37.46 o 
   2   9  12      164.66      169.77     10.44 o 
   3   9  12       66.84       51.80      9.21 o 
   4   9  12      250.72      240.65     12.96 o 
   5   9  12       12.63       18.55      9.71 o 
   6   9  12       32.01       29.16     10.09 o 
  -8  10  12      141.53      145.38     24.68 o 
  -7  10  12      240.74      266.99     18.27 o 
  -6  10  12      225.31      256.41     22.92 o 
  -5  10  12      353.10      371.66     16.80 o 
  -4  10  12        8.50       12.37      9.32 o 
  -3  10  12        1.53        1.56      8.12 o 
  -2  10  12        4.81       12.32      7.89 o 
  -1  10  12       26.60       13.73      8.63 o 
   0  10  12      131.51      140.17     10.51 o 
   1  10  12       24.20       22.45      8.59 o 
   2  10  12      594.51      593.00     29.78 o 
   3  10  12      641.10      634.23     16.63 o 
   4  10  12     1437.20     1463.17     24.91 o 
   5  10  12      171.47      180.32     12.03 o 
   6  10  12      949.88     1020.47     36.09 o 
  -6  11  12       73.38       72.45     18.05 o 
  -5  11  12       99.10       75.95     13.82 o 
  -4  11  12       73.87       65.57     10.89 o 
  -3  11  12        8.89        4.34      9.04 o 
  -2  11  12       73.09       68.83      9.76 o 
  -1  11  12      321.12      349.93     12.99 o 
   0  11  12      117.19      121.31     12.38 o 
   1  11  12       46.23       61.71      9.76 o 
   2  11  12       49.23       46.19     11.43 o 
   3  11  12      103.27      126.89     11.04 o 
   4  11  12        6.42        1.72     10.21 o 
   5  11  12      115.25       91.73     25.57 o 
  -5  12  12      160.45      174.56     26.45 o 
  -4  12  12      139.04      129.76     12.94 o 
  -3  12  12      361.39      340.64     15.27 o 
  -2  12  12      329.07      351.56     17.88 o 
  -1  12  12       30.55       38.51      9.83 o 
   0  12  12       85.24      128.18     11.30 o 
   1  12  12       18.94       24.09      9.91 o 
   2  12  12       48.03       59.56      9.70 o 
   3  12  12      144.74      160.84     14.31 o 
  -3  13  12      600.59      632.46     28.68 o 
  -2  13  12       75.85       95.21     26.45 o 
  -1  13  12      591.65      586.88     23.65 o 
   0  13  12      205.49      155.92     19.29 o 
   1  13  12      519.02      525.82     19.52 o 
   2  13  12      117.32      122.52     19.29 o 
 -11   1  13       10.71        8.59     14.30 o 
 -10   1  13       50.66       44.55     14.51 o 
  -9   1  13       58.57       66.04     11.52 o 
  -8   1  13       61.56       73.44     13.31 o 
  -7   1  13      265.36      291.81     16.82 o 
  -6   1  13      751.68      739.40     17.37 o 
  -5   1  13      276.92      285.21     11.07 o 
  -4   1  13      606.35      621.74     14.81 o 
  -3   1  13       34.66       55.05      7.40 o 
  -2   1  13       23.85       27.48      6.55 o 
  -1   1  13      112.25      138.98     14.76 o 
   0   1  13       11.38       11.86      6.63 o 
   1   1  13      479.00      487.38     16.68 o 
   2   1  13      715.34      671.84     28.19 o 
   3   1  13      274.22      297.71     11.49 o 
   4   1  13        0.06       21.75      8.75 o 
   5   1  13      546.30      554.81     23.59 o 
   6   1  13      131.40      109.53     11.85 o 
   7   1  13       24.99       32.19     11.51 o 
   8   1  13      240.45      214.30     18.58 o 
   9   1  13       11.45       12.34     21.16 o 
 -10   2  13       23.03       51.75     14.40 o 
  -9   2  13      304.78      364.68     18.87 o 
  -8   2  13       33.71       17.99     10.39 o 
  -7   2  13     1385.28     1386.75     23.59 o 
  -6   2  13     1404.37     1397.85     23.16 o 
  -5   2  13      299.12      281.27     11.31 o 
  -4   2  13     4115.02     4074.46     48.29 o 
  -3   2  13      506.58      483.61     15.84 o 
  -2   2  13      907.11      866.51     16.26 o 
  -1   2  13        0.29        3.12      6.79 o 
   0   2  13     1725.96     1529.24     57.49 o 
   1   2  13       10.74       17.30      6.52 o 
   2   2  13      196.19      180.22     10.09 o 
   3   2  13        7.03        7.99      6.91 o 
   4   2  13      172.03      180.64     10.13 o 
   5   2  13      136.87      154.59     18.51 o 
   6   2  13       13.41       14.86      8.59 o 
   7   2  13       17.53       13.50     10.18 o 
   8   2  13       24.36       33.36     15.55 o 
   9   2  13        1.35        8.82     23.80 o 
 -10   3  13       10.13       -3.11     14.18 o 
  -9   3  13      447.31      470.23     21.33 o 
  -8   3  13      128.90      148.36     12.50 o 
  -7   3  13      489.34      454.55     14.81 o 
  -6   3  13       52.97       60.71      9.04 o 
  -5   3  13      709.74      699.46     18.36 o 
  -4   3  13       82.93       77.27      8.66 o 
  -3   3  13      109.90      110.01      8.53 o 
  -2   3  13      469.19      511.89     23.86 o 
  -1   3  13      864.98      824.83     16.47 o 
   0   3  13        3.88       21.76     10.58 o 
   1   3  13      613.00      560.36     15.33 o 
   2   3  13       19.52       16.29      9.48 o 
   3   3  13      353.29      366.16     15.87 o 
   4   3  13       30.37       16.90      7.18 o 
   5   3  13      403.68      418.45     19.83 o 
   6   3  13      335.49      318.61     25.47 o 
   7   3  13      617.98      692.15     18.94 o 
   8   3  13       23.86       12.50     11.93 o 
 -10   4  13      172.61      196.16     21.09 o 
  -9   4  13        9.44       26.48     12.70 o 
  -8   4  13       92.90      102.32     12.41 o 
  -7   4  13       58.54       55.34      9.13 o 
  -6   4  13       16.79       18.80      9.64 o 
  -5   4  13     1004.37     1008.47     22.94 o 
  -4   4  13      434.49      457.60     17.02 o 
  -3   4  13       39.64       49.28      7.89 o 
  -2   4  13     1268.46     1243.83     31.80 o 
  -1   4  13       53.39       70.05      7.65 o 
   0   4  13     1407.27     1430.21     22.16 o 
   1   4  13       17.72       32.14      7.04 o 
   2   4  13     1586.40     1548.75     31.30 o 
   3   4  13     1307.25     1304.18     20.93 o 
   4   4  13     2074.41     2016.14     28.01 o 
   5   4  13        3.40       -1.07      7.71 o 
   6   4  13      503.92      536.07     20.59 o 
   7   4  13       18.30       18.58     10.16 o 
   8   4  13       27.88       29.04     12.97 o 
 -10   5  13      237.21      287.40     35.26 o 
  -9   5  13       12.80       19.07     13.64 o 
  -8   5  13      174.33      192.77     13.38 o 
  -7   5  13      693.74      677.26     20.05 o 
  -6   5  13      640.98      625.11     16.28 o 
  -5   5  13     1232.49     1217.92     21.65 o 
  -4   5  13      348.27      321.53     12.09 o 
  -3   5  13     1400.62     1328.31     21.92 o 
  -2   5  13        5.40        9.73      7.66 o 
  -1   5  13     1992.43     1869.27     26.60 o 
   0   5  13       41.38       35.63      7.98 o 
   1   5  13      502.62      491.43     16.18 o 
   2   5  13      171.04      173.60      9.44 o 
   3   5  13      225.23      207.44      9.98 o 
   4   5  13       99.91      133.40     10.72 o 
   5   5  13      552.41      545.76     16.83 o 
   6   5  13        0.06       -9.04      9.04 o 
   7   5  13       55.57       78.61     14.49 o 
   8   5  13       32.63       40.20     12.61 o 
  -9   6  13       64.04       61.05     12.29 o 
  -8   6  13      946.17      943.63     23.87 o 
  -7   6  13      245.72      241.34     17.56 o 
  -6   6  13     1153.78     1165.81     21.94 o 
  -5   6  13     1185.38     1140.44     21.09 o 
  -4   6  13      116.92      118.42      9.56 o 
  -3   6  13        0.58       12.19      7.84 o 
  -2   6  13       70.94       78.32      8.89 o 
  -1   6  13       51.88       95.82     14.51 o 
   0   6  13      260.12      263.60     11.88 o 
   1   6  13      172.11      195.23      9.76 o 
   2   6  13        8.37       15.20      7.48 o 
   3   6  13     1064.18     1022.68     25.22 o 
   4   6  13      228.06      235.06     12.71 o 
   5   6  13      104.24       87.82     10.19 o 
   6   6  13      151.36      157.78     12.21 o 
   7   6  13      167.90      187.89     16.61 o 
  -9   7  13        0.93       11.83     23.57 o 
  -8   7  13       68.32       73.92     12.67 o 
  -7   7  13       63.42       56.29     11.36 o 
  -6   7  13       43.37       43.15      9.76 o 
  -5   7  13      368.69      353.20     13.01 o 
  -4   7  13        0.91        6.05      8.09 o 
  -3   7  13        2.66       14.12      8.15 o 
  -2   7  13       36.01       41.84      9.58 o 
  -1   7  13       63.99       70.23     11.54 o 
   0   7  13      237.58      251.80     20.36 o 
   1   7  13      252.88      272.00     10.97 o 
   2   7  13      178.26      169.38     10.21 o 
   3   7  13     1177.46     1193.36     20.90 o 
   4   7  13      375.52      398.84     19.60 o 
   5   7  13       69.23       82.75     10.24 o 
   6   7  13       26.59       30.73      9.79 o 
   7   7  13      219.39      226.45     17.29 o 
  -8   8  13       28.54       35.44     12.55 o 
  -7   8  13        6.53       -7.67     10.74 o 
  -6   8  13        6.82        7.78      9.04 o 
  -5   8  13       21.51       34.52      9.52 o 
  -4   8  13      550.80      509.09     16.44 o 
  -3   8  13      682.07      680.94     17.99 o 
  -2   8  13      183.73      201.14     12.06 o 
  -1   8  13      431.82      429.06     15.41 o 
   0   8  13      418.94      413.86     16.70 o 
   1   8  13      669.56      690.91     16.78 o 
   2   8  13       33.02       40.00      8.80 o 
   3   8  13       28.31       36.92      9.13 o 
   4   8  13      397.59      444.44     20.79 o 
   5   8  13        9.91       15.35     10.13 o 
   6   8  13      364.98      412.44     22.91 o 
  -8   9  13      142.06      154.60     20.32 o 
  -7   9  13        2.70       33.50     17.87 o 
  -6   9  13        3.38       -6.00      9.71 o 
  -5   9  13      311.94      347.15     14.95 o 
  -4   9  13      105.96      124.67     12.72 o 
  -3   9  13      614.89      630.12     18.66 o 
  -2   9  13      143.82      153.03     11.22 o 
  -1   9  13      954.30      932.06     21.46 o 
   0   9  13      145.16      152.75     10.29 o 
   1   9  13      280.08      284.63     12.21 o 
   2   9  13      183.07      180.86     14.91 o 
   3   9  13      430.13      412.28     15.60 o 
   4   9  13      228.49      188.05     12.06 o 
   5   9  13        3.32      -10.01     10.01 o 
   6   9  13        3.46       11.25     18.05 o 
  -6  10  13      464.68      508.16     26.09 o 
  -5  10  13      208.47      247.02     14.06 o 
  -4  10  13       69.44      100.04     11.36 o 
  -3  10  13      118.95      133.11     12.50 o 
  -2  10  13       86.01      124.49     11.57 o 
  -1  10  13      203.66      208.85     16.65 o 
   0  10  13      255.94      253.06     12.96 o 
   1  10  13      125.90      112.69     11.27 o 
   2  10  13       57.02       44.57     10.04 o 
   3  10  13      431.59      413.29     14.75 o 
   4  10  13       21.88       19.00     10.76 o 
   5  10  13        0.08       15.44     18.05 o 
  -5  11  13      282.26      273.29     28.21 o 
  -4  11  13      302.35      336.00     17.59 o 
  -3  11  13      243.49      263.97     14.45 o 
  -2  11  13      291.14      311.60     14.67 o 
  -1  11  13      210.17      216.40     12.22 o 
   0  11  13      916.36      954.50     20.81 o 
   1  11  13      149.85      143.92     11.49 o 
   2  11  13       78.47       96.45      9.64 o 
   3  11  13      969.57     1045.23     25.03 o 
   4  11  13        5.91       33.50     22.92 o 
  -4  12  13      236.72      255.66     29.97 o 
  -3  12  13        6.36        3.53     21.16 o 
  -2  12  13      686.49      731.17     25.01 o 
  -1  12  13      139.89      130.16     11.63 o 
   0  12  13      661.62      628.94     31.71 o 
   1  12  13       67.34      109.11     18.58 o 
   2  12  13      466.54      539.48     34.38 o 
 -10   0  14       48.39       31.74     22.92 o 
  -9   0  14      138.14      131.36     17.79 o 
  -8   0  14        8.14        8.25     11.53 o 
  -7   0  14       11.63       27.01     11.53 o 
  -6   0  14       36.59       39.35     11.11 o 
  -5   0  14      183.52      165.76     33.50 o 
  -4   0  14      452.04      448.44     24.29 o 
  -3   0  14      241.99      252.01     18.58 o 
  -2   0  14       16.66       14.95     17.63 o 
  -1   0  14      279.52      261.92     18.70 o 
   0   0  14      198.13      184.96     16.80 o 
   1   0  14      683.89      627.40     24.68 o 
   2   0  14      577.24      585.34     23.04 o 
   3   0  14     1583.20     1541.49     38.59 o 
   4   0  14     3600.43     3689.84     71.62 o 
   5   0  14     1474.46     1481.08     56.42 o 
 -10   1  14      710.39      726.44     40.55 o 
  -9   1  14        1.18      -12.70     12.70 o 
  -8   1  14     1332.31     1263.76     23.85 o 
  -7   1  14      477.98      503.90     15.55 o 
  -6   1  14     1260.01     1252.48     27.92 o 
  -5   1  14      859.73      860.99     18.13 o 
  -4   1  14      400.31      402.23     13.15 o 
  -3   1  14      421.85      409.45     12.91 o 
  -2   1  14      118.99      118.44      8.92 o 
  -1   1  14     2768.42     2737.03     35.03 o 
   0   1  14      214.95      190.42     13.55 o 
   1   1  14     1104.05     1050.42     26.11 o 
   2   1  14      288.06      288.95     20.41 o 
   3   1  14      647.81      638.33     20.31 o 
   4   1  14      277.89      256.71     15.21 o 
   5   1  14      222.68      193.95     26.45 o 
   6   1  14        9.69        9.30     14.11 o 
   8   1  14        2.42       15.87     22.92 o 
 -10   2  14        4.33       10.58     22.92 o 
  -9   2  14        9.65       22.62     13.73 o 
  -8   2  14        8.27       29.83     10.47 o 
  -7   2  14      426.54      390.38     14.27 o 
  -6   2  14      504.56      498.87     15.00 o 
  -5   2  14      337.26      385.65     13.44 o 
  -4   2  14     2765.71     2689.56     48.56 o 
  -3   2  14      706.67      663.92     19.11 o 
  -2   2  14      678.55      682.91     15.99 o 
  -1   2  14      275.26      274.70     10.63 o 
   0   2  14      548.87      560.72     16.32 o 
   1   2  14      957.56      955.71     20.98 o 
   2   2  14       49.71       50.90      7.72 o 
   3   2  14       28.81       29.39      8.07 o 
   4   2  14       42.02       37.66     11.11 o 
   5   2  14      256.82      248.61     26.45 o 
   6   2  14        5.16       12.18     13.55 o 
   7   2  14      222.96      284.01     16.89 o 
   8   2  14        3.41        0.00     22.92 o 
 -10   3  14       22.27      -12.34     22.92 o 
  -9   3  14      230.36      261.34     18.14 o 
  -8   3  14       13.88       11.23     10.91 o 
  -7   3  14       93.28       93.12     10.60 o 
  -6   3  14      452.33      426.60     14.12 o 
  -5   3  14      278.29      267.77     14.61 o 
  -4   3  14      168.95      188.45     10.54 o 
  -3   3  14      123.99      137.98      9.58 o 
  -2   3  14       71.55       65.74      8.10 o 
  -1   3  14      759.99      735.88     18.30 o 
   0   3  14      450.95      445.34     14.68 o 
   1   3  14        3.88       12.28      7.60 o 
   2   3  14      230.51      246.03     23.08 o 
   3   3  14      706.31      739.91     21.18 o 
   4   3  14      321.90      316.86     15.59 o 
   5   3  14      283.68      386.14     28.21 o 
   6   3  14        2.89       18.21     12.22 o 
   7   3  14      112.05      125.78     14.91 o 
   8   3  14      109.24      103.62     19.29 o 
  -9   4  14       10.42       10.65     14.26 o 
  -8   4  14        1.07      -10.89     10.89 o 
  -7   4  14      106.05      103.91     10.51 o 
  -6   4  14       25.68       11.64      8.69 o 
  -5   4  14      286.74      287.03     11.77 o 
  -4   4  14       21.59       35.26      8.73 o 
  -3   4  14        5.98       -2.75      7.28 o 
  -2   4  14        0.34       10.98     10.01 o 
  -1   4  14      139.16      144.29      9.29 o 
   0   4  14       22.97       24.27      7.60 o 
   1   4  14       76.35      106.47      9.83 o 
   2   4  14      165.68      171.95     10.72 o 
   3   4  14        6.74        2.96     11.96 o 
   4   4  14       78.24       93.94     12.16 o 
   5   4  14      246.34      259.34     15.00 o 
   6   4  14        6.86       12.38     10.52 o 
   7   4  14        0.66        2.45     10.89 o 
  -9   5  14       73.25       99.12     18.21 o 
  -8   5  14       24.62       30.39     11.29 o 
  -7   5  14        1.74        9.35     10.17 o 
  -6   5  14       25.47       24.81      9.64 o 
  -5   5  14      281.34      294.43     13.05 o 
  -4   5  14       58.70       51.23      9.71 o 
  -3   5  14        9.84        2.59      8.15 o 
  -2   5  14       95.34      110.08      9.04 o 
  -1   5  14      343.06      340.47     12.09 o 
   0   5  14      438.17      403.03     14.45 o 
   1   5  14      160.08      168.79     13.10 o 
   2   5  14        1.57       -0.20      8.94 o 
   3   5  14     1722.33     1745.25     29.36 o 
   4   5  14      266.33      265.98     13.67 o 
   5   5  14      706.40      724.49     17.11 o 
   6   5  14       22.30       48.79     11.25 o 
   7   5  14       48.31       43.59     11.96 o 
  -9   6  14      280.96      303.23     44.96 o 
  -8   6  14      154.81      168.62     16.54 o 
  -7   6  14      634.09      666.55     20.57 o 
  -6   6  14      726.72      764.03     18.61 o 
  -5   6  14      697.81      713.83     17.90 o 
  -4   6  14      758.10      755.72     17.96 o 
  -3   6  14      295.37      272.41     13.31 o 
  -2   6  14     1926.26     1864.61     34.30 o 
  -1   6  14        2.63       17.10      9.49 o 
   0   6  14     1606.29     1572.05     46.83 o 
   1   6  14      187.42      189.67     11.82 o 
   2   6  14      148.51      133.24     10.99 o 
   3   6  14      435.93      429.58     15.78 o 
   4   6  14       81.38       89.12     11.25 o 
   5   6  14       81.88       59.23     11.04 o 
   6   6  14        3.84        5.57     10.43 o 
   7   6  14       28.59       14.69     16.52 o 
  -8   7  14       60.03       56.09     15.20 o 
  -7   7  14      276.75      300.40     15.80 o 
  -6   7  14        5.09        8.14      9.49 o 
  -5   7  14      603.77      649.22     17.26 o 
  -4   7  14      263.54      264.10     11.99 o 
  -3   7  14      349.86      341.01     14.38 o 
  -2   7  14      727.62      739.77     39.19 o 
  -1   7  14      692.97      663.66     26.52 o 
   0   7  14     1594.04     1673.14     36.39 o 
   1   7  14       43.54       69.33     10.89 o 
   2   7  14     1118.59     1249.41     25.25 o 
   3   7  14       93.27      118.93     13.13 o 
   4   7  14      305.29      307.71     16.95 o 
   5   7  14      348.70      347.33     14.11 o 
   6   7  14       13.33        6.24     16.06 o 
  -7   8  14      270.83      277.29     15.92 o 
  -6   8  14        6.39       -9.38      9.38 o 
  -5   8  14       69.59       64.35      9.88 o 
  -4   8  14       19.62       10.23     10.06 o 
  -3   8  14      304.20      301.91     14.45 o 
  -2   8  14       42.59       41.44     10.16 o 
  -1   8  14        3.47        6.05     10.14 o 
   0   8  14      957.96      998.89     22.25 o 
   1   8  14       86.78       85.75     11.36 o 
   2   8  14     1657.23     1697.77     26.90 o 
   3   8  14      247.01      294.45     12.89 o 
   4   8  14      596.17      627.58     18.85 o 
   5   8  14       65.33       83.65     11.12 o 
  -7   9  14      106.78       85.51     21.20 o 
  -6   9  14      211.93      190.37     13.74 o 
  -5   9  14     1274.17     1375.78     40.72 o 
  -4   9  14      646.51      652.58     19.98 o 
  -3   9  14     1133.82     1166.57     24.87 o 
  -2   9  14      336.82      327.60     18.32 o 
  -1   9  14      593.96      591.34     19.60 o 
   0   9  14      128.27      141.45     12.11 o 
   1   9  14     1070.43     1125.46     24.36 o 
   2   9  14       37.57       37.46      9.83 o 
   3   9  14       86.52      117.77     14.18 o 
   4   9  14        3.77       12.68     10.20 o 
   5   9  14        6.03       21.54     17.32 o 
  -5  10  14      154.16      132.16     19.29 o 
  -4  10  14      452.41      472.09     17.81 o 
  -3  10  14      435.72      435.88     19.09 o 
  -2  10  14       32.55       37.49     11.29 o 
  -1  10  14      404.98      425.15     16.72 o 
   0  10  14      169.82      183.64     13.64 o 
   1  10  14      760.62      807.92     22.42 o 
   2  10  14       21.89       28.47     11.26 o 
   3  10  14       39.83       73.26     18.70 o 
   4  10  14       76.15       98.74     28.21 o 
  -4  11  14       14.36      -15.35     16.80 o 
  -3  11  14       10.81       18.51     17.45 o 
  -2  11  14       41.92       69.36     14.91 o 
  -1  11  14       68.06       52.69     14.91 o 
   0  11  14        5.98       -1.28     18.05 o 
   1  11  14        2.04        1.68     13.89 o 
   2  11  14        6.69        5.09     29.09 o 
  -9   1  15      737.83      841.04     42.32 o 
  -8   1  15      568.40      563.13     17.52 o 
  -7   1  15      279.73      301.10     13.44 o 
  -6   1  15      121.79      130.07     10.90 o 
  -5   1  15      794.63      726.24     21.34 o 
  -4   1  15        0.33       13.29     10.28 o 
  -3   1  15      162.18      178.19     12.67 o 
  -2   1  15       27.15       28.21      9.70 o 
  -1   1  15       32.50       37.03     10.58 o 
   0   1  15       66.44       75.42     14.25 o 
   1   1  15       69.85       81.24     10.99 o 
   2   1  15       52.11       33.92     10.11 o 
   3   1  15      826.17      894.34     29.27 o 
   4   1  15       41.93       57.40     12.79 o 
   5   1  15     1265.03     1317.10     54.66 o 
  -9   2  15      292.49      366.74     31.74 o 
  -8   2  15        3.46       -1.56     11.45 o 
  -7   2  15      718.48      746.92     19.81 o 
  -6   2  15       32.56       39.30      9.85 o 
  -5   2  15      336.08      348.53     13.21 o 
  -4   2  15     2931.87     2944.42     38.85 o 
  -3   2  15     1194.48     1163.15     21.32 o 
  -2   2  15     1667.74     1620.56     28.50 o 
  -1   2  15      573.48      569.03     17.01 o 
   0   2  15      525.79      500.91     16.92 o 
   1   2  15       64.32       78.04     10.58 o 
   2   2  15      689.82      661.88     19.13 o 
   3   2  15        8.21        5.24     11.51 o 
   4   2  15        2.10       -3.22     11.51 o 
   5   2  15       16.69       29.97     21.16 o 
   6   2  15       13.73       31.10     15.87 o 
  -9   3  15        9.62       24.68     19.40 o 
  -8   3  15      106.75      123.93     12.87 o 
  -7   3  15       78.91       71.92     10.29 o 
  -6   3  15      162.14      145.71     11.19 o 
  -5   3  15      272.87      272.68     12.91 o 
  -4   3  15      523.51      513.43     17.92 o 
  -3   3  15       95.34      111.87      9.58 o 
  -2   3  15      457.83      465.48     14.25 o 
  -1   3  15       19.34       25.94      8.53 o 
   0   3  15      646.24      683.86     32.32 o 
   1   3  15      664.42      627.30     17.53 o 
   2   3  15      551.76      593.67     21.49 o 
   3   3  15      396.64      387.39     36.65 o 
   4   3  15      828.62      865.73     45.84 o 
   5   3  15       61.10       42.32     21.16 o 
   6   3  15      217.97      301.35     21.09 o 
   7   3  15      467.51      489.16     25.35 o 
  -8   4  15      658.04      649.60     26.98 o 
  -7   4  15      377.91      364.17     14.60 o 
  -6   4  15       71.19       85.05     10.63 o 
  -5   4  15      401.23      404.96     16.41 o 
  -4   4  15        7.97       18.26      9.07 o 
  -3   4  15       11.63       21.37      8.59 o 
  -2   4  15       16.09       17.19      8.63 o 
  -1   4  15       28.57       43.10      8.69 o 
   0   4  15       60.49       56.04      8.77 o 
   1   4  15        6.92       12.44      9.49 o 
   2   4  15      766.30      754.66     31.59 o 
   3   4  15       18.04       24.59      9.83 o 
   4   4  15     1226.65     1328.49     50.25 o 
   5   4  15        4.18       21.63     11.66 o 
   6   4  15      661.89      739.98     23.48 o 
  -8   5  15      284.49      335.50     16.42 o 
  -7   5  15       35.59       38.23     10.87 o 
  -6   5  15      888.23      910.52     23.15 o 
  -5   5  15      236.18      245.18     12.47 o 
  -4   5  15      685.37      725.39     18.11 o 
  -3   5  15      488.89      507.48     15.97 o 
  -2   5  15       73.00       74.20      9.40 o 
  -1   5  15     1307.37     1387.65     26.98 o 
   0   5  15      302.15      304.45     16.54 o 
   1   5  15      547.71      557.42     21.12 o 
   2   5  15       16.54       21.75     10.04 o 
   3   5  15       85.88       97.49     11.96 o 
   4   5  15      140.26      151.19     14.76 o 
   5   5  15      232.50      262.57     13.71 o 
   6   5  15       30.81       22.75     13.73 o 
  -8   6  15       11.45      -18.05     18.05 o 
  -7   6  15        8.39        7.93     12.19 o 
  -6   6  15      406.59      458.88     15.99 o 
  -5   6  15       90.02      101.74     11.76 o 
  -4   6  15      316.50      283.03     13.07 o 
  -3   6  15      363.22      334.40     13.09 o 
  -2   6  15      224.00      250.77     13.78 o 
  -1   6  15      654.75      630.50     18.48 o 
   0   6  15     1424.42     1451.05     37.90 o 
   1   6  15     1923.37     2001.12     33.43 o 
   2   6  15       15.20       10.97     10.69 o 
   3   6  15      517.45      579.24     18.83 o 
   4   6  15        4.70       -5.31     12.16 o 
   5   6  15      193.36      211.50     14.45 o 
   6   6  15       29.00       28.21     19.40 o 
  -7   7  15      454.97      466.03     30.21 o 
  -6   7  15        1.41       -4.65      9.86 o 
  -5   7  15        0.49        4.74      9.88 o 
  -4   7  15        1.98        1.85      9.51 o 
  -3   7  15      131.26      140.42     12.11 o 
  -2   7  15       22.48       17.29     11.11 o 
  -1   7  15      186.83      217.40     14.00 o 
   0   7  15        3.82        4.45      9.32 o 
   1   7  15        0.41        5.20     10.28 o 
   2   7  15        8.36        6.60      9.45 o 
   3   7  15      188.44      186.22     13.24 o 
   4   7  15      111.31      123.99     17.79 o 
   5   7  15      732.14      847.92     39.67 o 
  -6   8  15       84.17       81.63     15.52 o 
  -5   8  15      260.41      252.04     14.46 o 
  -4   8  15       15.31        6.49     10.70 o 
  -3   8  15        6.62       -4.57     10.62 o 
  -2   8  15      111.10      113.77     12.99 o 
  -1   8  15        4.02        6.09     10.62 o 
   0   8  15       27.96       47.42     11.17 o 
   1   8  15      494.43      565.34     25.26 o 
   2   8  15        1.67       10.44     11.22 o 
   3   8  15      131.35      155.74     15.05 o 
   4   8  15        3.82       30.12     18.51 o 
  -5   9  15       41.99       46.33     17.79 o 
  -4   9  15      594.77      585.02     20.20 o 
  -3   9  15      160.92      145.91     13.35 o 
  -2   9  15       92.25      101.05     12.46 o 
  -1   9  15      305.39      321.32     23.16 o 
   0   9  15       86.79       75.59     12.67 o 
   1   9  15       31.77       32.37     11.32 o 
   2   9  15      170.29      169.64     13.83 o 
  -4  10  15       51.66       37.03     26.45 o 
  -3  10  15      115.97      125.19     28.21 o 
  -2  10  15       88.81      121.66     26.45 o 
  -1  10  15       66.98       69.65     19.95 o 
   0  10  15      777.38      808.91     34.13 o 
   1  10  15       15.75      -10.58     21.16 o 
   2  10  15      300.41      282.11     31.74 o 
  -8   0  16     1663.96     1733.22     65.24 o 
  -7   0  16       60.06       52.73     22.04 o 
  -6   0  16      615.30      627.10     59.95 o 
  -5   0  16     1481.43     1541.71     43.42 o 
  -4   0  16       78.62      111.46     24.68 o 
  -3   0  16      423.20      398.48     23.69 o 
  -2   0  16        9.05       13.22     16.21 o 
  -1   0  16      190.18      187.82     19.95 o 
   0   0  16     1094.76     1092.00     34.27 o 
   1   0  16      170.44      153.40     18.05 o 
   2   0  16      548.62      512.35     32.62 o 
   3   0  16       28.69       22.04     16.21 o 
   4   0  16     1689.73     1702.55     43.58 o 
  -8   1  16      213.71      211.95     21.20 o 
  -7   1  16        0.92       -8.11     11.66 o 
  -6   1  16        6.36       19.92     11.52 o 
  -5   1  16      216.16      203.23     14.45 o 
  -4   1  16      871.46      912.65     23.13 o 
  -3   1  16      426.50      450.87     26.98 o 
  -2   1  16      321.54      308.56     14.49 o 
  -1   1  16     1602.91     1621.13     29.95 o 
   0   1  16      235.97      261.20     14.27 o 
   1   1  16     1857.60     1821.76     32.35 o 
   2   1  16        8.44        1.73     10.28 o 
   3   1  16      263.89      248.68     14.31 o 
   4   1  16       53.28       62.51     14.73 o 
   5   1  16       17.83       22.92     24.68 o 
  -8   2  16      190.88      181.09     19.83 o 
  -7   2  16       45.30       45.38     12.57 o 
  -6   2  16       17.23       26.89     11.52 o 
  -5   2  16      146.54      132.41     13.18 o 
  -4   2  16      353.06      367.27     16.72 o 
  -3   2  16      364.08      354.69     15.60 o 
  -2   2  16      202.81      231.41     13.87 o 
  -1   2  16      500.12      499.60     18.48 o 
   0   2  16      704.84      675.92     24.08 o 
   1   2  16      902.95      918.64     26.43 o 
   2   2  16      726.94      692.47     29.97 o 
   3   2  16      874.22      868.10     32.34 o 
   4   2  16      115.47       79.34     26.45 o 
   6   2  16       10.55        8.27     16.06 o 
  -8   3  16      139.68      141.38     19.83 o 
  -7   3  16      454.92      438.93     16.45 o 
  -6   3  16      146.57      128.96     11.74 o 
  -5   3  16       44.21       49.36     10.29 o 
  -4   3  16       17.27       32.62      9.58 o 
  -3   3  16      196.76      192.34     12.91 o 
  -2   3  16       86.37       91.43     12.98 o 
  -1   3  16      162.99      179.97     11.04 o 
   0   3  16       26.57        9.24     10.21 o 
   1   3  16      168.11      161.79     15.05 o 
   2   3  16        0.73       11.46     13.51 o 
   3   3  16       34.65       47.70     14.15 o 
   4   3  16       51.58       85.15     18.05 o 
   6   3  16      250.83      259.12     21.58 o 
  -7   4  16       66.14       77.63     11.99 o 
  -6   4  16        9.48        9.23     11.15 o 
  -5   4  16        3.79       17.69     10.38 o 
  -4   4  16        8.30       15.46     10.91 o 
  -3   4  16        4.08       -4.71      9.05 o 
  -2   4  16       44.36       57.23      9.44 o 
  -1   4  16       11.18       17.62      9.16 o 
   0   4  16       29.37       23.08     10.54 o 
   1   4  16      280.74      318.80     22.36 o 
   2   4  16        2.71       -7.08      9.99 o 
   3   4  16      256.17      279.94     25.26 o 
   4   4  16       28.64       33.74     18.51 o 
   5   4  16        8.84      -14.04     22.04 o 
  -7   5  16      177.49      194.30     14.67 o 
  -6   5  16      187.89      216.90     16.58 o 
  -5   5  16       22.69       25.58     10.33 o 
  -4   5  16      613.90      670.92     22.13 o 
  -3   5  16      270.74      271.88     13.05 o 
  -2   5  16        2.50       11.78      9.26 o 
  -1   5  16      875.36      860.25     25.39 o 
   0   5  16        7.64        7.77     10.30 o 
   1   5  16      343.94      313.59     16.82 o 
   2   5  16       42.99       36.08     10.52 o 
   3   5  16       48.64       41.86     11.11 o 
   4   5  16      137.10      159.31     17.79 o 
   5   5  16      286.05      347.35     28.21 o 
  -6   6  16       40.23       25.46     10.74 o 
  -5   6  16      983.47     1025.75     22.06 o 
  -4   6  16      134.06      140.89     11.58 o 
  -3   6  16      265.24      269.75     20.61 o 
  -2   6  16      401.87      432.11     17.05 o 
  -1   6  16      648.34      617.43     19.24 o 
   0   6  16      546.13      581.86     24.43 o 
   1   6  16      312.06      299.01     14.28 o 
   2   6  16      833.92      793.48     21.64 o 
   3   6  16       73.46       81.81     12.35 o 
   4   6  16      111.70      160.70     18.58 o 
  -6   7  16       20.14       19.27     17.79 o 
  -5   7  16       39.98       56.75     12.25 o 
  -4   7  16        9.66       17.64     11.96 o 
  -3   7  16      243.36      250.33     14.19 o 
  -2   7  16       54.63       53.14     11.52 o 
  -1   7  16       69.53       52.50     11.78 o 
   0   7  16      974.52      973.25     23.87 o 
   1   7  16        4.30       -6.07     12.72 o 
   2   7  16      963.85      981.41     24.25 o 
   3   7  16       39.73       36.25     19.40 o 
  -4   8  16        8.95        8.12     27.33 o 
  -3   8  16       24.30       51.68     14.83 o 
  -2   8  16       77.69       54.24     11.82 o 
  -1   8  16       13.65        2.42     11.41 o 
   0   8  16        1.63       -8.69     10.81 o 
   1   8  16       48.70       43.40     16.06 o 
   2   8  16      194.07      209.16     20.54 o 
  -7   1  17      668.99      671.61     31.77 o 
  -6   1  17      235.81      231.17     16.22 o 
  -5   1  17       48.12       46.20     13.18 o 
  -4   1  17      337.13      333.16     16.64 o 
  -3   1  17        0.69       12.95     11.52 o 
  -2   1  17      569.53      602.01     20.49 o 
  -1   1  17      189.98      180.85     14.53 o 
   0   1  17       76.04       74.57     12.71 o 
   1   1  17      535.17      569.79     19.76 o 
   2   1  17        2.17        5.90     11.17 o 
   3   1  17        5.45       14.46     13.89 o 
   4   1  17       13.03       24.99     18.05 o 
  -7   2  17      174.51      214.59     20.54 o 
  -6   2  17      315.78      342.52     16.92 o 
  -5   2  17      161.37      164.34     14.79 o 
  -4   2  17       33.97       29.58     12.29 o 
  -3   2  17        8.06       37.94     12.76 o 
  -2   2  17      334.29      357.50     16.72 o 
  -1   2  17      321.64      351.81     30.79 o 
   0   2  17       64.71       71.86     12.41 o 
   1   2  17        6.70        4.04     11.61 o 
   2   2  17      317.39      316.96     18.59 o 
   3   2  17      186.64      181.18     16.61 o 
   4   2  17      115.54      114.76     20.54 o 
  -6   3  17       43.86       18.81     14.25 o 
  -5   3  17      114.68      123.04     19.74 o 
  -4   3  17        6.50      -10.06     11.88 o 
  -3   3  17      167.64      194.02     14.83 o 
  -2   3  17      408.17      434.17     18.06 o 
  -1   3  17      247.45      233.68     17.56 o 
   0   3  17      347.58      338.40     18.64 o 
   1   3  17      485.24      494.15     28.98 o 
   2   3  17      261.14      261.71     20.13 o 
   3   3  17      147.22      143.33     15.08 o 
   4   3  17     1015.53      923.91     49.37 o 
  -6   4  17      891.22      892.14     33.26 o 
  -5   4  17     1443.64     1456.33     26.71 o 
  -4   4  17        1.54       -4.55     10.32 o 
  -3   4  17      957.98      986.95     31.30 o 
  -2   4  17       98.36      104.22     11.19 o 
  -1   4  17      625.08      698.42     32.83 o 
   0   4  17       90.50       91.03     17.19 o 
   1   4  17      212.75      222.95     23.80 o 
   2   4  17      128.61       94.61     20.22 o 
   3   4  17       98.92       95.50     15.27 o 
   4   4  17       84.18       77.58     26.45 o 
  -5   5  17       46.42       40.07     17.79 o 
  -4   5  17      447.45      530.49     17.70 o 
  -3   5  17        0.34       -0.29     10.50 o 
  -2   5  17      370.51      345.85     16.01 o 
  -1   5  17      163.49      169.12     13.53 o 
   0   5  17      325.98      349.07     29.50 o 
   1   5  17      274.69      290.60     25.69 o 
   2   5  17      108.60      123.75     13.05 o 
   3   5  17       43.66       52.53     18.05 o 
  -5   6  17       63.71       65.24     28.21 o 
  -4   6  17       88.94       68.97     16.21 o 
  -3   6  17       88.38       84.58     12.56 o 
  -2   6  17      284.75      282.44     15.02 o 
  -1   6  17        6.27        6.88     11.25 o 
   0   6  17      297.35      317.47     29.11 o 
   1   6  17      254.09      306.23     21.58 o 
   2   6  17      502.28      523.78     53.78 o 
  -3   7  17       81.89      109.32     24.68 o 
  -2   7  17      119.27      139.29     24.68 o 
  -1   7  17       60.97       61.71     22.92 o 
   0   7  17       13.53       -3.53     21.16 o 
   1   7  17      308.12      326.48     22.84 o 
  -4   0  18      333.88      347.13     26.45 o 
  -3   0  18      125.16      143.06     22.92 o 
  -2   0  18      169.20      208.41     23.04 o 
  -1   0  18        6.96       -6.74     17.32 o 
   0   0  18      592.83      571.77     30.53 o 
   1   0  18      335.48      368.81     24.94 o 
   2   0  18     1318.41     1402.97     43.00 o 
   3   0  18      214.44      197.48     31.74 o 
  -4   1  18      180.32      226.09     18.98 o 
  -3   1  18        0.87       -1.50     12.71 o 
  -2   1  18      835.79      826.06     23.78 o 
  -1   1  18       45.72       58.33     13.64 o 
   0   1  18      488.72      529.64     20.65 o 
   1   1  18      301.19      341.62     17.33 o 
   2   1  18      381.66      366.62     20.31 o 
   3   1  18       95.04      107.91     16.54 o 
  -4   2  18       89.40       69.53     19.05 o 
  -3   2  18        9.27        4.92     12.89 o 
  -2   2  18        1.59        2.23     12.99 o 
  -1   2  18       11.80        3.97     13.22 o 
   0   2  18      126.38      116.94     14.67 o 
   1   2  18       12.54       10.43     17.91 o 
   2   2  18      722.26      810.54     45.84 o 
  -4   3  18      150.25      151.63     31.74 o 
  -3   3  18       19.16       -7.05     26.45 o 
  -2   3  18       59.05       47.42     13.35 o 
  -1   3  18        0.73      -11.72     12.29 o 
   0   3  18       38.78       25.27     14.25 o 
   1   3  18      411.02      441.52     23.44 o 
   2   3  18       86.98       68.76     24.68 o 
  -4   4  18       36.93       40.55     29.97 o 
  -3   4  18       12.60       37.03     28.21 o 
   1   4  18       75.14       51.13     28.21 o 
  -3   5  18       43.84       65.24     22.92 o 
  -2   5  18      932.56      934.49     44.08 o 
                                                 
